# Supplementary material for: Population genetic structure of Schistosoma haematobium and Schistosoma haematobium × Schistosoma bovis hybrids among school-aged children in Côte d’Ivoire
Source: Parasite. 2022 May 3;29:23. doi: 10.1051/parasite/2022023 (PMC9074780; doi:10.1051/parasite/2022023)
Supplement: Supplementary file 1 — Supplementary Tab. S1: Microsatellite dataset. Supplementary Tab. S2: Total number of miracidia analyzed (total) and number (n) and percentage (%) of miracidia assigned to the six possible cox1/ITS2 profiles defined by cox1-PCR and ITS2-RFLP analysis per child and site. [file parasite-29-23-s1.zip]

Archive with 2 entries (2 files):
- parasite210073-1-olm/parasite210073-1-olm.xlsx
- parasite210073-1-olm/parasite210073-2-olm.pdf
