# Supplementary material for: Population genetic structure of Schistosoma haematobium and Schistosoma haematobium × Schistosoma bovis hybrids among school-aged children in Côte d’Ivoire
Source: Parasite. 2022 May 3;29:23. doi: 10.1051/parasite/2022023 (PMC9074780; doi:10.1051/parasite/2022023)
Supplement: Supplementary file 1 — Supplementary Tab. S1: Microsatellite dataset. Supplementary Tab. S2: Total number of miracidia analyzed (total) and number (n) and percentage (%) of miracidia assigned to the six possible cox1/ITS2 profiles defined by cox1-PCR and ITS2-RFLP analysis per child and site. [file parasite-29-23-s1.zip › parasite210073-1-olm/parasite210073-1-olm.xlsx]

## Sheet: Microsatellites dataset
Supplementary file 1: Microsatellites dataset.
Adzopé	Sh9		Sh3		C102		Sh1		Sh14		Sh6		C111		Sh7		Sh13		Sh4		Sh11		Sh15		Sh2		Sh5		Sh10		Sh12
AD078_01_h_F	211	211	281	281	184	193	263	263	202	222	308	308	206	209	307	307	169	172	283	286	182	194	286	286	172	172	275	275	186	186	246	246
AD078_02_hb_F	196	211	293	308	184	184	257	263	190	194	308	308	206	209	301	301	169	172	000	000	000	000	000	000	169	169	275	275	000	000	000	000
AD078_03_hb_F	000	000	281	281	193	193	000	000	194	214	308	308	206	206	000	000	169	169	000	000	182	182	000	000	175	175	000	000	186	186	246	246
AD078_04_hb_F	208	211	278	281	184	184	257	263	194	206	308	308	209	209	301	304	169	172	000	000	182	194	000	000	175	184	275	275	186	186	246	246
AD078_05_hb_F	211	211	281	287	184	193	248	266	202	222	308	308	206	209	000	000	169	169	000	000	182	194	286	289	175	175	275	275	186	186	246	246
AD078_06_hb_F	217	217	281	290	184	184	251	263	202	202	308	308	206	206	298	307	169	169	280	289	182	194	000	000	172	172	275	275	186	186	246	246
AD078_08_hb_F	211	211	281	281	193	193	263	263	194	214	308	308	206	209	298	301	169	190	280	280	182	197	286	286	175	184	275	281	183	183	246	246
AD078_10_hb_F	196	196	293	305	193	193	257	263	202	222	314	316	206	209	307	307	169	169	280	280	194	194	286	286	169	172	275	275	183	183	246	246
AD078_11_hb_F	217	217	278	308	184	193	263	263	186	218	308	316	209	209	298	298	169	193	286	286	191	194	000	000	166	166	275	284	186	186	246	246
AD078_12_hb_F	211	214	281	281	193	193	257	263	194	202	308	308	206	206	298	301	169	169	280	280	191	197	286	286	178	184	275	275	186	186	246	246
AD078_14_hb_F	196	211	284	290	184	184	257	260	194	222	308	308	206	209	301	304	172	196	289	295	182	182	286	286	181	187	275	275	186	186	246	246
AD078_15_hb_F	211	211	287	290	184	193	251	266	202	222	308	308	206	206	298	304	169	169	286	292	182	194	277	286	175	175	275	275	186	186	246	255
AD078_16_hb_F	205	208	278	281	184	193	260	263	194	206	308	308	206	209	298	298	169	169	000	000	191	191	000	000	166	166	284	284	198	198	246	246
AD078_17_hb_F	217	217	281	290	184	184	251	263	202	202	308	308	206	209	301	307	169	169	280	292	182	194	277	286	175	175	000	000	186	186	246	255
AD078_18_hb_F	217	217	281	287	184	193	251	263	202	222	308	308	206	206	298	304	169	169	280	292	194	194	286	286	175	175	275	275	186	186	246	246
AD078_19_hb_F	217	217	281	290	184	193	263	266	202	222	308	308	206	206	301	307	169	169	286	292	194	194	286	289	172	172	275	275	186	186	246	246
AD078_20_hb_F	211	211	281	293	184	193	263	263	202	210	308	308	206	209	301	301	169	169	280	283	182	194	289	289	187	187	275	275	186	186	246	246
AD078_23_hb_F	196	214	281	290	184	193	257	263	234	242	308	308	206	212	298	298	193	193	286	286	194	194	286	286	172	181	275	275	189	195	246	246
AD078_24_hb_F	214	214	281	281	193	193	263	263	194	202	308	308	209	209	298	301	169	190	280	283	182	191	286	286	178	178	275	275	000	000	246	246
AD078_25_hb_F	196	196	281	293	184	193	257	263	202	222	314	316	209	209	301	301	169	172	283	286	182	182	286	286	175	175	275	275	186	186	246	246
AD078_26_hb_F	196	214	281	290	184	184	257	263	194	234	308	308	206	212	298	304	169	169	286	286	000	000	286	286	172	181	275	287	201	201	246	246
AD078_27_hb_F	205	211	281	290	184	193	260	260	194	214	308	308	206	209	301	301	169	169	280	298	194	197	286	289	175	175	284	290	186	186	246	246
AD078_28_hb_F	208	208	281	290	184	184	263	266	194	210	308	308	206	209	298	298	169	169	283	286	182	182	280	286	178	178	275	275	186	186	246	246
AD078_29_hb_F	211	211	293	305	184	193	257	263	194	222	308	314	206	209	301	301	169	172	283	286	182	194	286	286	175	175	275	275	183	183	246	246
AD078_32_hb_F	196	196	293	305	184	184	257	263	202	222	314	316	206	209	298	307	169	169	283	283	182	194	286	286	175	178	275	275	183	186	246	246
AD078_33_hb_F	196	196	293	305	184	193	257	263	202	222	308	316	206	206	301	307	169	169	283	283	182	182	286	286	169	175	275	275	183	183	246	246
AD078_34_hb_F	208	211	284	308	184	193	260	263	218	222	308	316	209	209	298	298	169	169	283	289	191	194	289	289	172	175	284	284	186	186	246	246
AD088_01_hb_M	196	208	278	296	184	184	257	257	202	202	308	318	209	209	301	301	187	211	000	000	197	206	000	000	193	193	281	293	201	201	246	246
AD088_02_hb_M	208	208	278	296	184	184	257	278	202	218	308	318	209	209	304	304	199	199	289	289	182	182	286	286	190	190	293	293	186	186	246	246
AD088_03_hb_M	000	000	278	296	000	000	257	263	210	210	000	000	206	209	298	298	169	172	283	289	182	194	000	000	175	175	284	284	000	000	000	000
AD088_04_hb_M	196	196	281	296	184	184	257	257	202	218	308	308	206	209	304	304	169	169	280	283	182	194	000	000	181	190	275	275	186	186	246	246
AD088_05_hb_M	196	208	281	296	184	184	257	278	202	218	308	318	209	209	301	301	169	169	280	283	182	182	000	000	175	190	281	293	186	186	246	246
AD088_06_hb_M	196	196	278	296	184	184	257	257	202	218	308	318	209	209	301	301	169	199	283	289	194	194	000	000	190	190	281	281	195	198	246	246
AD088_09_hb_M	211	211	290	290	184	184	260	260	202	202	308	308	206	206	304	304	169	169	000	000	000	000	000	000	175	175	284	284	186	186	246	246
AD091_01_h_M	196	196	281	296	184	184	257	278	202	218	308	308	209	209	304	304	169	199	000	000	182	182	000	000	172	175	000	000	198	198	246	246
AD091_03_hb_M	208	208	278	281	184	184	257	278	202	218	308	308	209	209	298	304	169	199	000	000	182	194	280	289	175	175	275	263	186	186	246	246
AD091_04_hb_M	208	208	278	281	184	184	257	257	202	202	308	318	209	209	301	301	169	199	283	283	182	194	000	000	175	175	281	281	186	186	246	246
AD091_05_hb_M	208	208	278	281	184	184	257	278	202	202	308	318	209	209	301	301	169	199	283	289	194	194	000	000	175	175	281	281	186	186	246	246
AD091_06_hb_M	208	208	278	281	184	184	257	278	202	218	308	318	209	209	301	301	169	199	283	289	182	194	286	286	175	175	281	293	195	195	246	246
AD091_08_hb_M	196	196	281	293	184	184	260	278	194	218	308	314	206	209	301	301	169	199	286	289	182	194	000	000	190	190	000	000	198	201	246	246
AD094_01_hb_M	208	208	296	296	184	184	257	257	202	218	308	318	209	209	301	301	169	169	000	000	194	194	000	000	190	190	281	281	186	186	246	246
AD094_02_hb_F	196	208	281	296	184	184	257	278	202	202	308	308	209	209	301	301	169	169	280	283	182	182	000	000	190	190	281	293	186	186	246	246
AD094_03_hb_F	196	196	278	281	184	184	257	257	202	218	308	318	209	209	301	301	169	199	289	289	182	194	000	000	190	190	281	293	186	186	246	246
AD094_04_h_F	208	208	278	278	184	184	257	278	202	202	308	308	209	209	301	304	199	199	292	292	182	194	286	289	175	175	293	293	186	186	246	246
AD094_05_h_F	208	208	278	296	184	184	257	257	202	218	308	318	209	209	301	301	169	169	283	286	182	194	286	289	175	175	293	293	186	186	246	246
AD094_08_hb_F	196	196	281	293	184	184	257	257	202	210	308	314	206	209	301	301	169	196	000	000	182	194	000	000	187	190	000	000	186	186	246	246
AD122_01_h_M	196	211	281	281	184	184	263	278	202	214	308	308	206	206	298	310	169	169	283	286	182	182	280	289	166	181	275	275	186	186	246	246
AD122_02_h_M	214	214	296	296	184	184	257	257	202	210	308	308	206	209	301	301	169	172	283	286	182	182	274	286	184	184	284	287	186	186	246	249
AD122_03_hb_M	196	208	281	293	184	184	257	257	000	000	308	314	206	209	298	301	169	172	000	000	000	000	280	286	187	190	275	284	186	186	246	255
AD122_06_hb_M	211	211	278	281	184	184	000	000	000	000	308	316	206	209	298	298	169	202	000	000	000	000	000	000	166	175	281	281	186	186	246	246
AD122_07_hb_M	211	211	281	281	184	184	257	263	000	000	308	318	206	206	000	000	169	172	000	000	182	194	000	000	175	184	000	000	186	186	246	246
AD122_08_hb_M	211	211	290	290	184	184	257	260	210	210	308	318	209	209	298	304	169	172	283	283	182	182	280	286	175	175	284	284	186	186	246	246
AD122_09_hb_M	211	211	281	281	184	184	260	263	000	000	308	316	206	209	298	298	000	000	000	000	194	194	286	286	000	000	275	284	186	186	246	246
AD122_11_hb_M	208	214	296	296	184	184	257	263	210	210	308	308	206	209	298	301	169	172	280	283	182	194	286	286	175	184	284	287	183	186	246	246
AD122_12_hb_M	196	211	281	290	184	184	257	263	194	226	308	318	206	206	304	304	169	169	280	283	182	182	000	000	181	190	275	275	186	186	246	246
AD122_13_hb_M	196	211	281	290	184	184	257	263	202	214	308	308	206	206	304	304	169	169	283	286	182	182	000	000	166	181	275	275	186	186	246	246
AD122_14_hb_M	211	211	281	281	184	184	263	266	000	000	308	316	206	209	298	298	000	000	280	283	194	194	000	000	175	184	275	284	186	186	246	246
AD122_15_hb_M	211	211	281	281	184	193	257	263	000	000	308	316	206	206	298	301	172	199	280	286	182	194	286	289	000	000	275	284	186	186	246	246
AD122_16_hb_M	196	211	290	290	184	184	260	278	210	210	308	318	206	209	298	298	169	172	286	286	182	194	280	286	175	178	278	278	183	186	246	246
AD122_17_hb_M	000	000	281	296	184	193	257	263	000	000	308	308	206	209	298	298	000	000	283	283	182	194	286	289	000	000	000	000	186	186	246	246
AD122_19_hb_M	000	000	281	296	184	184	257	263	000	000	308	308	206	209	298	298	169	199	283	292	182	194	286	289	000	000	000	000	186	186	246	246
AD122_20_hb_M	196	208	281	305	184	184	257	278	186	202	308	308	206	209	298	304	169	172	283	286	182	194	286	286	175	178	275	284	183	186	246	246
AD122_21_hb_M	208	211	000	000	184	184	257	260	210	210	000	000	209	209	298	298	172	172	286	286	182	182	280	286	172	175	278	278	186	186	246	246
AD122_23_hb_M	196	208	281	281	184	193	257	263	202	210	308	318	206	209	298	298	169	172	283	286	182	194	286	286	175	184	000	000	183	186	246	246
AD122_24_hb_M	196	196	281	305	184	184	257	257	202	214	316	318	206	206	298	310	169	172	283	286	182	182	289	289	190	190	275	275	186	186	246	246
AD122_25_hb_M	211	211	281	281	184	184	263	263	194	206	308	316	206	206	298	301	169	172	280	283	182	194	286	289	181	184	275	284	186	186	246	246
AD122_26_hb_M	208	208	278	299	184	184	263	278	202	214	308	318	206	206	298	310	169	172	283	289	182	191	286	289	175	175	284	284	186	198	246	246
AD122_28_hb_M	208	208	278	278	184	184	257	278	194	202	308	308	206	206	301	301	169	172	286	286	182	182	280	286	175	175	278	278	186	186	246	246
AD122_29_hb_M	196	211	281	290	184	184	257	263	000	000	308	316	206	206	298	298	169	172	286	286	182	194	280	286	000	000	275	278	186	186	246	246
AD122_30_hb_M	211	211	281	305	184	184	260	263	186	202	308	318	206	206	298	304	169	172	286	286	182	182	286	286	175	175	284	284	186	186	246	246
AD122_31_hb_M	196	211	281	305	184	184	000	000	000	000	308	318	206	209	298	304	169	172	283	286	182	182	280	286	000	000	000	000	186	192	246	246
AD122_34_hb_M	196	196	281	305	184	184	257	263	214	226	308	316	206	206	298	304	169	172	283	283	182	182	280	289	166	166	000	000	186	186	246	246
AD127_01_h_M	211	211	284	296	193	193	257	260	194	206	312	312	209	209	298	304	169	199	000	000	000	000	000	000	175	175	275	284	186	186	246	246
AD127_02_h_M	211	211	284	296	193	193	260	278	194	194	312	312	206	209	298	301	163	169	280	280	182	194	286	286	166	166	284	287	186	201	246	246
AD127_03_h_M	208	208	311	311	000	000	251	257	198	206	306	306	206	206	292	292	205	205	283	283	182	194	286	286	175	175	281	284	186	186	246	246
AD127_05_h_M	208	211	305	305	184	184	257	257	202	210	308	308	209	209	298	298	205	205	283	283	182	194	286	286	175	175	281	284	183	186	246	246
AD127_06_h_M	208	208	296	299	184	184	257	257	202	214	308	308	206	209	298	298	172	205	283	286	182	191	286	289	175	175	284	284	198	198	246	246
AD127_07_h_M	000	000	000	000	184	193	257	263	194	194	000	000	209	209	298	304	169	169	283	292	182	182	289	289	000	000	284	287	186	186	246	246
AD127_08_h_M	196	211	290	296	184	184	257	260	000	000	308	308	203	209	298	304	169	172	283	292	182	191	286	286	175	184	275	284	186	186	246	246
AD127_09_hb_M	196	211	281	305	184	193	257	260	194	202	308	308	209	209	298	301	169	169	000	000	191	194	286	286	175	175	275	284	186	186	246	246
AD127_10_hb_M	196	211	284	296	184	193	257	260	194	194	308	308	206	209	298	298	169	199	283	295	191	194	286	286	175	175	284	287	186	186	246	246
AD127_11_hb_M	211	211	281	296	184	184	257	278	000	000	308	318	206	209	298	301	169	172	000	000	182	191	000	000	175	175	284	284	183	186	246	246
AD127_13_hb_M	196	214	278	284	184	193	000	000	000	000	308	308	209	209	298	298	169	169	283	283	182	182	286	286	184	190	284	284	183	186	246	255
AD127_15_hb_M	208	211	281	281	184	193	257	257	202	210	308	316	000	000	298	298	000	000	283	286	182	182	280	286	175	175	000	000	186	186	246	246
AD127_16_hb_M	211	211	290	290	184	184	260	278	202	210	308	308	000	000	298	298	169	199	286	292	182	194	286	286	175	175	278	284	183	183	246	246
AD127_17_hb_M	000	000	281	281	184	184	260	260	202	210	314	314	209	209	298	298	169	172	000	000	182	182	286	286	175	175	284	284	183	183	246	255
AD127_18_hb_M	208	208	278	290	184	193	260	260	194	222	312	312	206	206	301	304	172	172	283	286	182	194	000	000	163	163	284	284	186	186	246	246
AD127_19_hb_M	211	211	290	290	184	193	000	000	000	000	308	314	206	209	298	298	000	000	283	286	182	194	280	286	175	175	275	278	183	186	246	246
AD127_20_hb_M	196	196	278	281	184	184	260	260	000	000	308	318	209	209	304	304	169	172	280	286	182	182	286	289	000	000	278	278	186	186	246	246
AD127_21_hb_M	211	211	290	290	184	184	257	260	202	202	308	308	209	209	298	298	000	000	286	286	182	182	286	286	175	175	284	284	183	183	246	246
AD127_22_hb_M	000	000	000	000	184	184	257	257	242	242	308	308	000	000	295	298	169	205	000	000	000	000	000	000	184	184	275	275	186	198	246	246
AD127_23_hb_M	211	211	278	305	184	193	266	278	194	210	316	316	206	209	298	304	169	199	283	292	182	182	286	286	184	184	284	284	186	186	246	246
AD127_24_hb_M	196	211	281	290	184	184	254	278	202	210	316	316	209	212	304	304	199	208	283	283	191	194	289	289	172	175	284	284	183	186	246	246
AD127_25_hb_M	208	211	278	281	184	184	000	000	206	210	308	308	206	209	298	298	172	199	283	286	182	182	286	289	175	181	281	284	000	000	246	246
AD128_05_h_F	208	211	296	296	184	184	257	266	202	210	308	308	209	209	298	298	199	205	283	283	182	182	286	286	175	175	281	284	186	186	246	246
AD128_10_hb_F	211	211	281	281	184	193	260	278	210	210	308	308	203	206	298	304	172	202	286	286	182	182	286	286	175	175	278	278	186	186	246	246
AD128_11_hb_F	196	208	287	290	184	184	257	260	194	210	308	308	000	000	304	304	169	169	280	280	182	191	289	289	172	190	275	287	186	186	246	246
AD128_12_hb_F	211	211	281	281	184	193	257	278	202	210	308	316	203	209	298	304	202	205	283	286	182	194	286	286	175	175	284	284	186	186	246	246
AD128_15_hb_F	196	211	281	281	184	193	266	278	202	210	308	316	203	209	298	304	169	199	000	000	182	194	286	286	175	184	275	284	186	186	246	246
AD128_17_hb_F	211	211	290	305	184	193	257	266	202	210	308	308	203	209	298	304	199	202	283	286	182	182	286	286	175	175	275	284	186	186	246	246
AD128_21_hb_F	208	208	281	290	184	184	257	278	202	210	308	314	206	206	298	301	000	000	283	283	182	194	286	289	172	181	275	284	183	186	246	246
AD128_22_hb_F	000	000	000	000	184	184	266	278	194	202	308	308	209	209	298	298	000	000	283	286	182	182	286	286	000	000	000	000	183	186	246	255
AD128_23_hb_F	211	211	278	284	184	184	266	278	194	210	308	308	206	209	298	304	169	169	283	286	182	191	286	286	175	175	284	284	186	186	246	255
AD128_28_hb_F	211	211	281	281	184	184	263	263	206	214	308	316	206	206	298	301	169	169	286	292	182	194	286	289	175	184	275	275	186	186	246	246
AD138_02_h_M	196	208	296	296	184	184	257	257	202	202	308	308	209	209	298	298	199	205	283	283	182	194	000	000	175	181	281	281	186	192	246	246
AD138_03_h_M	208	211	278	284	184	184	257	266	194	194	308	308	209	209	304	304	169	199	283	286	182	182	286	289	175	184	284	284	186	186	246	246
AD138_04_h_M	211	211	278	278	184	184	260	266	202	210	308	308	209	209	298	298	169	172	286	295	182	182	286	286	175	175	278	278	186	186	246	255
AD138_07_hb_M	211	211	278	278	184	184	266	278	202	202	308	308	209	209	298	304	169	199	000	000	182	182	286	286	172	175	278	278	183	186	246	246
AD138_08_hb_M	208	211	281	287	184	184	263	266	190	210	308	308	203	209	298	298	172	202	000	000	182	182	000	000	172	175	272	275	186	186	246	246
AD138_09_hb_M	208	208	281	281	193	193	257	257	194	202	308	308	206	206	298	307	169	187	280	286	191	194	280	289	163	163	275	275	186	186	246	246
AD138_10_hb_M	196	196	287	305	184	193	257	266	202	210	308	308	206	209	298	301	172	202	280	286	182	194	277	286	181	181	275	275	186	186	246	246
AD138_11_hb_M	211	211	305	305	184	184	260	266	202	202	308	308	209	209	301	304	169	169	283	286	182	194	286	286	181	181	278	284	183	183	246	246
AD138_12_hb_M	208	208	281	290	184	184	257	278	202	202	316	318	206	206	304	304	169	169	286	298	182	194	286	286	178	178	000	000	186	186	246	246
AD138_13_hb_M	196	196	278	287	184	193	257	263	210	214	308	308	206	206	298	301	172	202	286	286	182	182	280	286	184	184	275	284	186	186	246	246
AD138_14_hb_M	196	208	287	287	184	193	257	257	210	214	308	316	203	209	298	301	169	175	283	286	182	191	277	286	175	184	275	275	186	186	246	246
AD138_15_hb_M	208	211	281	287	184	193	000	000	202	210	308	314	206	209	298	304	169	172	000	000	000	000	000	000	163	175	275	275	186	186	246	246
AD138_16_hb_M	196	211	290	290	184	184	266	278	210	210	318	318	209	209	298	304	169	172	286	292	000	000	000	000	175	190	278	278	183	186	246	246
AD138_17_hb_M	196	211	281	305	184	193	257	260	202	210	308	316	203	209	304	304	169	187	286	286	182	191	280	286	175	181	275	275	183	198	246	246
AD138_18_hb_M	196	211	284	305	184	193	257	260	210	210	308	318	206	209	301	304	169	172	286	286	182	182	286	289	175	190	278	281	186	186	246	246
AD138_19_hb_M	196	211	281	281	184	193	257	257	222	230	308	308	206	206	298	298	169	169	283	289	194	194	286	289	169	178	275	278	186	186	246	246
AD138_20_hb_M	196	208	287	287	184	193	257	257	202	202	308	308	209	209	298	301	169	172	280	283	182	182	277	286	175	181	275	284	183	183	246	246
AD138_21_hb_M	211	211	281	290	184	193	257	260	202	230	308	316	206	209	304	304	169	169	283	286	194	194	277	286	178	187	275	275	186	186	246	246
AD138_22_hb_M	196	196	290	296	193	193	257	260	194	206	308	312	209	209	298	298	172	190	277	286	182	194	286	286	175	190	284	284	186	186	246	246
AD138_23_hb_M	196	196	281	284	193	196	257	263	194	206	308	316	206	209	298	307	169	202	283	295	182	194	280	286	181	181	275	275	186	186	246	246
AD138_24_hb_M	211	211	296	299	193	193	257	263	206	222	308	316	206	206	307	307	169	196	289	295	182	194	280	280	178	178	275	275	186	186	246	246
AD138_25_hb_M	211	211	290	290	184	184	257	260	202	210	308	308	209	209	298	304	199	199	283	286	182	182	286	286	175	178	275	278	186	186	246	246
AD138_26_hb_M	196	196	290	290	184	184	260	263	194	230	316	316	209	209	298	301	172	199	286	286	194	194	286	289	166	166	275	275	186	186	246	246
AD138_28_hb_M	196	196	278	287	184	193	257	263	202	226	308	308	206	206	298	310	169	202	280	283	182	191	274	286	181	181	275	275	198	201	246	246
AD138_29_hb_M	196	208	281	281	184	193	260	278	194	210	308	314	209	209	298	304	169	169	286	286	182	182	286	286	175	181	275	281	186	186	246	246
AD138_30_hb_M	000	000	278	278	184	184	260	266	000	000	308	318	206	209	298	301	169	199	283	286	182	194	286	289	175	184	000	000	186	186	246	255
AD138_31_hb_M	196	196	278	278	184	184	260	266	210	210	308	318	209	209	298	298	169	199	286	292	182	194	286	286	175	178	278	278	186	186	246	246
AD138_32_hb_M	211	211	278	281	184	184	257	278	202	210	308	308	209	209	298	298	172	199	283	286	182	182	286	286	178	178	278	278	183	183	246	246
AD138_33_hb_M	211	211	281	293	184	193	260	263	206	222	308	316	206	209	301	301	169	196	289	295	182	194	280	289	178	178	275	275	186	186	246	246
AD138_34_hb_M	196	196	287	290	184	193	257	260	202	230	308	308	206	209	298	301	169	172	283	283	182	194	286	286	175	175	275	275	186	186	246	246
AD138_35_hb_M	196	208	281	287	193	193	257	278	206	210	308	316	209	209	301	304	169	202	280	286	182	182	274	286	181	184	275	275	186	186	246	246
AD140_01_h_M	211	211	284	305	184	184	263	266	202	218	308	308	206	209	301	304	169	169	280	286	182	182	286	286	181	181	275	275	186	186	246	246
AD140_02_h_M	196	208	281	290	184	193	254	257	194	210	316	318	206	212	301	304	169	169	283	286	182	182	286	286	172	178	000	000	186	186	246	255
AD140_03_h_M	208	208	284	305	184	184	263	266	202	222	308	308	209	209	298	301	169	169	283	283	182	194	286	286	175	175	275	278	186	186	246	246
AD140_04_h_M	196	211	290	305	184	184	257	278	202	202	308	308	206	209	298	304	169	169	283	286	182	194	000	000	175	190	278	284	186	186	246	246
AD140_08_hb_M	196	208	278	290	184	193	260	278	194	218	314	316	209	209	298	304	169	169	283	286	182	182	286	286	175	175	281	281	186	186	246	246
AD140_09_hb_M	196	196	290	305	184	184	260	260	202	202	308	308	206	209	298	301	169	169	280	298	194	194	280	286	181	181	275	275	186	192	246	258
AD140_10_hb_M	208	211	278	281	184	193	257	263	210	214	318	318	206	209	301	304	169	202	286	286	182	182	274	286	181	181	278	284	186	186	246	246
AD140_11_hb_M	196	211	281	290	184	196	257	260	194	202	308	308	209	209	298	298	169	169	283	286	182	194	274	289	175	184	275	275	183	201	246	246
AD140_12_hb_M	196	196	278	284	184	193	257	257	202	206	308	316	209	209	298	304	169	172	286	295	182	194	274	286	184	184	275	275	201	201	246	246
AD140_13_hb_M	196	214	287	311	184	193	257	260	194	202	308	316	206	209	301	301	169	190	286	292	182	194	286	286	175	178	290	290	186	186	246	246
AD140_14_hb_M	196	196	278	290	184	184	266	278	202	210	308	308	209	209	304	304	169	169	286	286	182	194	286	286	190	190	281	281	186	186	246	246
AD140_15_hb_M	205	205	278	278	184	184	260	266	202	210	314	314	206	209	304	304	169	199	283	295	182	194	286	289	163	163	278	278	183	186	246	246
AD140_16_hb_M	211	211	281	290	184	184	257	278	202	210	318	318	203	209	304	304	169	169	283	292	182	194	286	289	196	196	284	284	192	198	246	246
AD140_17_hb_M	196	196	278	281	184	184	260	263	210	210	308	308	209	209	298	301	169	172	286	292	182	182	286	286	190	190	278	284	195	204	246	246
AD140_18_hb_M	196	211	278	290	184	184	000	000	202	214	308	316	206	209	298	301	169	172	000	000	000	000	280	286	000	000	275	284	186	186	246	258
AD140_19_hb_M	000	000	290	296	184	184	257	257	194	202	308	308	206	209	298	298	196	199	000	000	000	000	000	000	175	175	287	290	195	195	246	246
AD140_20_hb_M	196	208	278	281	184	193	257	260	194	210	308	318	206	209	000	000	169	172	283	286	182	194	286	286	175	175	281	284	186	186	246	246
AD140_21_hb_M	196	211	278	281	184	184	000	000	242	242	308	316	206	206	298	301	000	000	283	286	182	194	286	289	000	000	275	275	183	186	246	246
AD140_22_hb_M	205	205	290	290	184	184	257	260	202	210	308	308	209	209	298	304	169	199	283	295	182	182	286	286	163	163	287	287	186	186	246	246
AD140_23_hb_M	196	208	278	281	184	184	257	260	202	218	308	314	206	206	301	301	169	196	283	286	182	182	286	286	175	190	281	281	186	186	246	246
AD140_24_hb_M	196	196	281	284	184	196	257	257	210	210	316	318	206	206	301	301	169	202	283	286	182	182	286	286	181	181	275	293	186	186	246	246
AD140_25_hb_M	000	000	278	278	184	184	260	266	194	194	314	314	206	209	298	298	169	169	283	283	000	000	286	286	000	000	278	278	186	186	246	246
AD140_26_hb_M	196	196	278	284	184	196	263	278	194	194	308	316	209	209	298	304	169	169	283	286	182	194	280	286	184	184	275	284	195	195	246	246
AD140_27_hb_M	196	211	278	281	184	193	257	263	194	206	308	316	203	209	301	301	169	172	283	286	182	182	280	286	175	184	275	275	201	201	246	246
AD140_28_hb_M	196	211	281	281	184	193	257	263	202	206	308	308	209	209	298	298	169	172	286	295	182	194	274	289	175	184	275	284	198	198	246	246
AD140_5_h_M	211	211	284	305	184	184	257	257	214	218	308	308	209	209	298	301	169	169	280	286	182	182	280	286	181	181	278	278	183	186	246	246
AD142_01_hh_M	211	211	278	281	184	193	263	278	000	000	308	312	206	206	298	304	169	199	280	283	194	197	286	289	169	190	275	275	186	186	246	246
AD142_02_h_M	208	208	296	296	184	184	257	257	190	210	308	308	206	209	298	298	172	205	000	000	182	182	000	000	175	175	281	284	198	201	246	246
AD142_03_h_M	196	208	287	287	184	184	257	260	194	202	308	318	209	209	298	304	169	205	280	283	182	191	286	289	175	175	284	287	186	186	246	246
AD142_04_h_M	208	211	296	296	184	184	257	266	202	202	308	308	209	209	298	298	172	199	283	283	182	194	286	286	175	175	281	284	186	186	246	246
AD142_05_h_M	211	211	305	305	184	184	257	266	202	210	308	308	209	209	298	298	172	205	283	283	182	182	286	286	175	175	281	281	183	186	246	246
AD142_06_h_M	211	211	305	305	184	184	257	266	202	210	308	308	209	209	298	298	172	199	283	283	182	182	286	286	175	175	281	284	183	183	246	246
AD142_07_h_M	211	211	281	296	184	184	257	257	202	214	308	308	206	209	298	298	172	172	283	286	182	191	286	286	181	181	281	284	000	000	246	246
AD142_08_h_M	208	211	305	305	184	184	257	266	202	210	308	308	209	209	298	298	172	199	283	283	182	182	286	286	175	175	281	281	186	186	246	246
AD142_09_h_M	208	211	296	296	184	184	257	257	202	202	308	308	209	209	298	298	205	205	283	283	182	182	286	286	175	175	281	281	183	186	246	246
AD142_10_hb_M	000	000	000	000	184	193	000	000	194	210	308	318	209	209	298	304	169	172	000	000	182	191	000	000	000	000	000	000	186	186	246	255
AD142_13_hb_M	000	000	000	000	184	193	000	000	000	000	308	316	209	209	298	304	169	205	283	286	182	191	286	286	175	184	275	284	186	186	246	246
AD142_14_hb_M	208	211	281	281	184	193	000	000	194	202	308	316	206	209	298	304	000	000	283	283	182	194	286	289	166	175	275	284	183	186	246	246
AD142_15_hb_M	211	211	290	305	184	193	257	266	202	210	308	308	209	209	298	304	199	202	283	292	182	182	286	286	175	175	275	284	183	198	246	246
AD142_16_hb_M	208	208	278	305	184	184	257	278	202	202	308	318	209	209	298	301	169	169	286	286	182	182	286	289	190	190	293	293	186	186	246	246
AD142_19_hb_M	000	000	000	000	184	193	000	000	202	210	308	316	203	209	298	304	169	199	283	286	182	191	286	286	175	175	284	284	186	186	246	246
AD142_20_hb_M	196	196	278	278	184	184	260	278	210	218	308	318	209	209	298	301	169	169	292	298	182	194	292	292	190	190	299	299	183	186	246	246
AD142_21_hb_M	211	211	278	278	184	184	257	278	202	210	308	308	206	209	298	298	169	169	283	292	182	182	286	286	175	175	284	284	183	186	246	255
AD142_22_hb_M	214	214	281	284	184	193	266	278	194	210	306	306	206	209	298	304	169	169	283	286	182	182	286	286	184	184	284	284	183	186	246	255
AD142_23_hb_M	211	211	317	317	184	184	260	278	210	210	308	308	209	209	298	298	172	199	283	292	182	182	286	289	175	175	278	278	183	183	246	246
AD142_24_hb_M	208	211	290	290	184	184	257	260	202	202	308	308	209	209	298	298	000	000	283	283	182	182	286	286	175	175	281	281	186	198	246	246
AD142_25_hb_M	208	211	000	000	184	184	257	266	202	202	308	308	209	209	298	298	199	205	283	283	182	182	286	286	175	175	281	284	183	183	246	246
AD142_27_hb_M	211	211	278	290	184	184	260	278	202	210	308	308	209	209	304	304	169	169	286	292	182	182	286	286	175	175	284	284	183	183	246	246
AD142_28_hb_M	196	211	281	290	184	193	257	260	194	202	314	314	206	206	304	304	169	169	283	286	182	191	286	289	166	175	284	284	186	186	246	246
AD142_29_hb_M	196	211	281	290	184	184	257	260	000	000	308	308	209	209	298	301	169	172	283	286	000	000	280	286	175	190	281	284	183	186	246	246
AD142_30_hb_M	208	211	278	281	184	184	257	257	214	214	308	308	206	206	298	301	169	172	283	286	182	182	289	289	175	181	275	275	195	195	246	246
AD142_31_hb_M	214	214	281	305	184	193	257	278	194	210	308	308	209	209	304	304	169	169	283	286	182	182	286	286	184	184	275	284	186	186	246	246
AD142_33_hb_M	196	211	290	290	184	184	260	278	202	210	308	308	209	209	298	298	172	199	286	292	182	182	286	286	175	190	278	284	183	183	246	246
AD142_34_hb_M	196	196	278	290	184	184	260	278	202	210	308	308	209	209	298	298	169	172	286	286	182	182	286	286	175	175	284	284	198	198	246	246
AD145_02_h_M	196	211	281	281	000	000	257	278	202	202	308	318	206	206	298	301	169	199	283	286	182	182	286	289	175	190	281	281	183	186	246	246
AD145_03_h_M	208	211	284	284	184	193	263	278	194	202	308	318	209	209	298	304	000	000	283	283	182	182	286	286	175	175	275	278	198	201	246	255
AD145_04_h_M	208	208	278	305	184	184	257	266	194	202	308	316	206	206	298	298	199	199	283	289	182	182	286	286	172	175	284	284	186	186	246	246
AD145_05_h_M	211	211	305	305	184	184	263	266	194	202	308	308	209	209	298	298	169	199	283	283	182	182	286	286	175	175	284	284	183	183	246	246
AD145_07_hb_M	211	211	281	305	184	193	260	260	210	218	308	316	206	209	298	304	169	172	283	292	182	194	286	286	175	184	275	278	186	186	246	246
AD145_08_hb_M	211	211	290	305	184	184	266	278	202	210	318	318	209	209	298	304	169	199	286	286	182	182	286	289	175	175	278	278	186	186	246	246
AD145_09_hb_M	196	208	278	281	193	193	257	260	202	210	316	316	209	209	301	304	169	169	292	292	182	182	286	289	175	184	281	281	186	186	246	246
AD145_11_hb_M	000	000	278	281	184	193	263	278	000	000	000	000	206	209	298	301	169	199	283	286	182	194	286	289	000	000	275	281	186	186	246	246
AD145_12_b_M	196	208	000	000	184	184	000	000	000	000	308	318	206	209	298	301	169	169	283	286	182	194	000	000	000	000	000	000	186	186	246	246
AD145_13_hb_M	196	208	281	290	184	184	257	260	202	210	308	314	206	206	304	304	169	199	286	292	182	194	286	286	175	178	275	275	186	186	246	246
AD145_14_hb_M	196	208	281	296	190	193	263	263	194	210	308	308	203	206	307	307	169	202	283	286	182	182	280	280	181	184	275	275	198	198	246	246
AD145_15_hb_M	208	208	287	305	184	193	257	260	210	210	308	308	206	209	301	304	169	172	286	286	182	191	280	286	181	181	275	275	183	183	246	246
AD145_18_hb_M	196	211	278	281	184	184	263	263	194	202	308	316	209	209	301	304	169	172	286	286	182	182	277	286	175	184	275	275	186	186	246	246
AD145_19_hb_M	196	214	281	305	184	184	257	260	194	202	308	316	212	212	298	301	169	199	283	286	191	194	286	286	166	175	278	278	186	186	246	246
AD145_21_hb_M	208	208	278	287	184	193	263	263	210	214	308	316	203	206	298	301	169	169	286	295	182	182	280	286	175	181	275	284	186	186	246	246
AD145_23_hb_M	196	208	287	287	184	193	263	263	202	206	308	308	206	206	301	301	169	169	280	295	182	182	286	286	175	181	275	284	186	186	246	246
AD145_24_hb_M	196	211	278	293	184	193	257	278	210	222	308	308	206	206	301	304	169	196	286	289	182	182	280	286	178	190	284	284	198	201	246	246
AD145_26_hb_M	196	211	296	299	184	196	260	263	206	222	308	308	206	206	301	301	169	196	289	295	182	182	280	289	175	184	275	275	186	186	246	246
AD145_27_hb_M	196	196	278	281	184	184	260	263	210	226	318	318	206	209	301	301	169	196	283	283	182	182	286	289	178	178	281	281	192	195	246	246
AD145_28_hb_M	196	211	281	281	184	193	263	266	194	210	308	316	203	209	298	301	169	172	283	286	182	194	286	286	175	184	275	275	186	198	246	246
AD145_30_hb_M	196	211	290	305	184	184	260	260	202	210	308	308	209	209	298	304	169	172	283	292	182	194	286	289	175	190	278	278	186	186	246	246
AD145_31_hb_M	211	211	293	311	184	193	257	257	210	218	308	318	206	206	298	298	169	169	283	286	182	194	286	286	178	178	275	281	186	186	246	246
AD145_33_hb_M	196	196	281	287	193	193	257	278	210	210	308	308	203	209	298	298	169	169	280	286	182	182	280	286	181	181	275	275	186	186	246	246
AD155_01_h_M	196	196	290	290	000	000	257	257	210	210	000	000	209	209	000	000	169	169	286	286	194	194	000	000	000	000	000	000	198	198	246	246
AD155_02_h_M	196	196	281	284	193	193	257	278	194	210	308	308	206	206	304	304	169	184	283	286	182	182	286	289	178	190	284	284	186	186	246	246
AD155_03_h_M	196	196	284	305	184	193	257	263	202	206	316	318	206	209	298	304	169	169	286	295	182	194	280	286	184	184	275	284	186	198	246	255
AD155_04_h_M	196	208	281	284	184	184	260	263	194	222	308	308	206	209	301	304	169	172	283	286	194	194	280	286	175	175	275	278	186	186	246	246
AD155_06_h_M	208	208	296	296	184	184	257	257	210	210	308	308	209	209	298	298	172	172	283	286	182	182	280	286	175	175	281	284	183	183	246	246
AD155_08_hb_M	196	196	281	281	193	193	257	278	194	202	308	316	206	209	298	304	169	169	283	286	182	182	277	286	184	184	275	284	186	186	246	255
AD155_09_hb_M	208	211	278	278	184	184	260	260	210	210	308	308	206	206	301	301	199	199	283	283	182	182	286	286	175	175	281	284	195	195	246	246
AD155_10_hb_M	196	214	278	290	184	193	257	260	194	210	308	314	206	209	301	304	169	208	286	292	182	182	286	286	166	175	278	278	183	186	246	255
AD155_12_hb_M	196	208	000	000	184	193	257	260	202	210	308	318	206	209	301	304	169	199	286	292	000	000	000	000	000	000	000	000	186	186	246	246
AD155_13_hb_M	196	208	278	281	184	184	000	000	214	226	312	312	209	209	301	301	000	000	283	286	182	182	000	000	181	190	278	284	186	186	246	246
AD155_14_hb_M	196	199	278	281	184	193	000	000	000	000	308	318	000	000	301	304	169	169	283	286	182	194	286	289	000	000	000	000	186	186	246	255
AD155_16_hb_M	208	208	278	278	184	196	257	260	202	210	308	318	206	212	298	301	169	196	292	292	182	182	274	289	000	000	275	281	186	186	246	246
AD155_17_hb_M	208	208	287	296	193	193	260	263	202	210	318	318	206	209	298	307	169	172	286	286	182	182	289	289	178	181	275	275	186	186	246	246
AD155_18_hb_M	208	208	278	287	184	193	260	263	202	210	316	316	206	209	304	307	169	172	292	292	182	191	289	289	178	181	275	275	186	186	246	246
AD155_19_hb_M	208	211	281	287	193	196	257	260	210	218	308	308	209	209	298	307	172	172	283	286	182	191	286	289	169	184	275	275	186	189	246	246
AD155_20_hb_M	211	211	278	278	184	184	260	260	202	210	000	000	209	209	298	298	169	172	286	286	182	194	289	289	175	175	278	284	183	183	246	246
AD155_21_hb_M	196	211	281	290	184	184	260	260	202	210	308	308	209	209	298	298	169	172	286	286	182	194	286	286	175	190	278	284	183	183	246	246
AD155_22_hb_M	211	211	281	281	184	193	257	266	202	202	308	316	209	209	298	304	202	205	283	292	182	194	286	286	175	184	275	281	183	183	246	246
AD155_23_hb_M	196	211	000	000	184	184	257	260	202	210	000	000	209	209	000	000	169	169	286	286	182	182	286	289	175	190	278	278	186	186	246	246
AD155_24_hb_M	196	196	278	281	184	184	257	278	202	202	308	318	209	209	298	304	169	199	286	286	182	194	286	289	190	190	284	284	186	186	246	246
AD155_25_hb_M	208	211	278	296	184	184	260	266	202	210	308	308	209	209	298	298	169	172	283	286	182	194	286	286	175	175	000	000	183	183	246	246
AD155_26_hb_M	211	211	278	278	184	184	260	260	202	210	308	308	209	209	298	304	169	169	286	292	182	194	286	289	190	190	278	278	198	201	246	246
AD155_28_hb_M	214	214	281	284	184	193	257	278	194	210	308	308	206	209	298	298	169	169	283	286	182	182	286	286	184	184	284	284	183	186	246	246
AD155_29_hb_M	208	211	278	281	184	184	257	257	194	218	316	318	206	209	298	298	169	199	286	292	182	182	280	280	175	181	275	281	195	201	246	246
AD155_30_hb_M	211	211	278	284	184	184	260	278	202	210	308	308	209	209	304	304	169	172	283	286	182	182	286	289	175	175	284	284	198	201	246	246
AD156_01_h_M	208	211	290	314	193	193	260	263	194	218	312	312	206	209	298	301	169	172	286	298	182	182	286	289	169	181	275	284	186	186	246	246
AD156_02_hb_M	208	211	290	314	184	193	263	263	218	222	000	000	206	209	298	301	169	172	286	286	182	194	286	286	169	181	275	278	186	186	246	246
AD156_03_h_M	211	211	278	287	184	193	257	257	206	230	308	316	206	209	301	304	172	196	292	298	182	194	292	292	166	169	299	299	186	186	246	246
AD156_04_h_M	211	211	287	290	184	196	257	257	194	206	312	316	209	209	298	307	193	196	286	298	182	194	292	292	166	169	299	299	186	186	246	246
AD156_05_h_M	211	211	278	278	193	196	257	260	206	206	308	312	206	206	304	307	193	196	280	292	182	182	286	286	175	175	275	293	186	186	246	246
AD156_06_h_M	208	208	278	293	193	196	257	260	194	206	312	316	206	209	298	307	172	196	280	286	182	194	280	286	169	169	000	000	186	189	246	246
AD156_07_h_M	196	208	281	281	184	184	254	278	194	210	314	318	206	212	301	301	169	169	283	286	182	191	286	289	172	178	284	284	198	201	246	255
AD156_09_b_M	205	211	290	293	184	184	257	257	194	218	308	316	206	206	301	301	172	196	283	298	191	194	286	286	175	184	275	284	186	186	246	246
AD156_10_hb_M	211	211	287	305	184	193	257	257	218	222	308	316	206	206	301	301	169	169	283	292	191	194	286	286	184	184	284	284	186	198	246	246
AD156_11_hb_M	205	205	290	293	184	193	257	260	202	222	308	316	206	206	301	301	169	169	283	292	182	191	286	286	184	184	284	284	186	186	246	246
AD156_12_hb_M	205	211	287	305	184	193	257	260	218	222	308	308	206	206	301	301	169	196	283	292	182	182	280	289	175	184	284	284	186	186	246	246
AD156_13_hb_M	211	211	287	305	184	193	260	266	194	218	308	316	206	206	301	301	172	196	283	298	182	191	286	289	175	184	284	284	186	186	246	246
AD156_14_hb_M	205	211	290	293	184	184	260	263	194	218	308	308	206	209	298	301	169	196	283	289	182	194	286	289	175	184	275	278	000	000	246	246
AD156_15_b_M	205	211	290	305	184	184	257	257	194	202	308	316	206	206	301	301	169	196	000	000	182	185	289	289	000	000	275	281	186	186	246	246
AD156_16_hb_M	196	196	278	281	184	184	257	278	202	202	308	318	209	209	298	304	169	172	283	298	000	000	280	289	175	184	275	284	186	186	246	246
AD156_18_hb_M	205	211	290	293	184	184	257	263	218	222	308	316	206	209	298	301	169	196	283	292	191	194	286	289	169	175	275	284	186	186	246	246
AD156_19_hb_M	211	211	290	305	184	184	257	260	194	218	308	308	206	206	301	301	172	196	283	298	182	182	280	286	175	184	275	284	186	186	246	246
AD156_22_hb_M	205	205	305	305	184	184	000	000	218	222	000	000	209	209	301	301	196	196	283	283	000	000	000	000	184	184	275	284	186	186	246	246
AD158_02_hb_M	196	211	281	281	184	184	260	263	194	230	308	308	206	206	298	304	169	169	000	000	182	182	000	000	178	178	293	293	198	198	246	246
AD158_03_h_M	196	196	281	281	184	184	263	263	194	234	308	308	206	206	307	307	169	169	000	000	182	191	000	000	178	178	299	299	186	186	246	246
AD158_04_h_M	211	211	281	281	184	193	254	260	194	226	308	308	206	206	298	307	169	169	000	000	182	191	000	000	178	199	281	284	186	186	246	246
AD158_05_h_M	196	211	281	281	193	193	263	263	194	234	308	308	206	206	304	307	169	196	000	000	182	182	000	000	178	178	281	284	186	186	246	246
AD158_06_hb_M	211	211	281	281	184	184	254	260	242	242	308	308	206	209	298	298	196	196	000	000	182	182	283	283	178	199	000	000	186	186	246	246
AD158_07_hb_M	211	211	281	281	193	193	254	260	194	230	308	308	206	209	307	307	169	196	286	286	191	194	292	292	199	199	299	299	000	000	246	255
AD158_08_hb_M	211	211	281	281	184	193	254	260	194	230	308	308	206	206	304	307	169	169	286	286	191	194	292	292	199	199	299	299	186	186	246	255
AD158_11_hb_M	196	211	281	281	184	193	260	263	194	230	308	308	206	206	298	307	169	169	286	286	191	191	289	292	178	199	290	299	186	186	246	246
AD158_12_h_M	211	211	281	281	184	184	254	263	194	230	308	308	206	209	298	307	169	169	280	298	182	194	286	286	178	199	293	293	198	198	246	255
AD158_20_hb_M	196	196	281	281	184	193	254	263	194	230	308	308	206	209	298	307	163	196	283	298	194	194	286	286	196	199	293	293	183	183	246	246
AD160_01_h_M	208	208	296	296	184	184	257	266	202	210	308	308	209	209	298	298	202	205	000	000	182	194	286	286	175	175	284	284	186	186	246	246
AD160_02_h_M	196	211	290	290	184	184	278	278	194	194	308	316	212	212	000	000	169	169	286	286	191	191	286	289	166	175	275	275	183	186	246	246
AD160_04_h_M	208	208	296	296	184	184	257	257	202	210	308	308	209	209	298	298	172	172	283	283	182	182	286	286	175	175	281	281	198	198	246	246
AD160_05_hb_M	208	208	278	290	184	184	257	278	210	210	308	314	206	209	301	304	169	169	283	289	182	182	286	286	178	178	275	275	186	186	246	246
AD160_07_hb_M	211	214	287	287	184	196	266	266	194	202	308	316	209	209	298	307	169	199	000	000	182	194	283	283	175	175	275	284	183	186	246	258
AD160_11_hb_M	196	196	281	290	184	184	254	260	202	210	314	314	209	212	301	304	169	208	000	000	182	182	286	286	166	166	278	281	198	201	246	246
AD160_12_hb_M	208	208	290	290	184	193	257	278	202	210	316	316	206	206	298	301	169	199	286	286	182	194	286	286	172	172	275	284	183	186	246	246
AD160_13_hb_M	208	211	290	290	184	184	254	260	202	210	308	316	206	206	298	301	199	208	286	286	182	182	286	286	172	178	284	284	198	198	246	246
AD160_16_hb_M	202	205	278	278	000	000	251	251	186	206	308	316	206	203	301	301	169	169	286	286	182	182	289	289	175	181	275	284	195	195	246	246
AD160_17_hb_M	000	000	000	000	184	193	257	266	000	000	306	306	206	209	298	304	169	199	283	292	182	191	286	286	175	184	275	284	186	186	246	255
AD160_18_hb_M	000	000	000	000	184	184	000	000	202	210	308	316	209	209	298	298	169	199	283	286	182	182	286	286	000	000	275	284	186	186	246	246
AD160_19_hb_M	208	211	278	284	184	184	257	278	194	210	308	316	206	209	304	304	169	169	283	286	182	182	286	286	175	181	284	284	183	186	246	246
AD160_20_hb_M	196	211	281	305	184	193	266	278	202	202	308	316	203	209	298	298	169	205	283	292	182	194	286	286	175	184	281	281	183	186	246	246
AD160_21_hb_M	184	211	290	290	184	184	257	266	202	202	308	316	203	209	298	298	199	202	283	292	182	194	286	286	175	175	275	284	183	183	246	246
AD160_22_hb_M	196	211	290	290	184	184	257	278	202	210	308	308	209	209	298	304	199	202	283	286	182	182	286	286	175	184	284	284	186	186	246	246
AD160_24_hb_M	211	211	278	278	184	184	257	278	202	210	316	316	206	209	304	304	169	169	283	292	182	182	286	286	175	175	275	284	186	186	246	255
AD160_25_hb_M	196	196	281	281	184	193	254	278	194	202	308	314	206	209	301	304	169	208	283	286	182	194	286	289	166	166	275	275	186	186	246	246
AD160_27_hb_M	000	000	281	305	184	193	263	266	000	000	308	316	206	209	298	298	169	199	283	292	182	194	286	289	000	000	275	284	183	186	246	246
AD160_28_hb_M	208	211	278	281	184	184	254	260	202	210	308	314	206	209	301	304	169	172	286	286	182	182	286	289	000	000	000	000	183	186	246	246
AD160_29_hb_M	196	208	287	296	184	193	257	260	194	194	318	318	209	209	304	307	169	169	280	286	182	182	289	289	172	190	284	287	186	186	246	246
AD160_30_hb_M	208	211	281	299	184	193	260	263	000	000	308	308	206	209	298	298	169	199	000	000	000	000	286	289	169	175	275	278	186	186	246	246
AD161_01_hh_M	208	208	281	284	184	184	257	263	190	222	308	308	206	209	301	304	169	172	000	000	194	194	000	000	172	175	275	278	183	183	246	246
AD161_02_h_M	196	196	278	305	184	184	257	263	194	210	308	308	206	209	298	304	169	199	000	000	182	182	286	286	187	190	281	284	186	186	246	246
AD161_03_h_M	196	208	284	284	184	184	257	260	194	226	308	308	206	209	298	304	169	172	000	000	182	182	000	000	175	175	275	278	183	186	246	246
AD161_04_h_M	196	208	281	281	184	193	257	260	194	230	308	308	206	209	298	301	169	172	000	000	182	194	000	000	175	178	275	284	183	186	246	246
AD161_05_h_M	196	208	284	284	184	184	260	263	194	230	308	308	206	209	298	301	169	172	000	000	182	182	000	000	175	175	275	284	186	186	246	246
AD161_06_h_M	196	211	278	284	184	184	257	266	202	234	308	308	209	209	298	298	172	199	000	000	182	182	283	283	175	190	278	284	183	183	246	246
AD161_07_h_M	196	211	296	305	184	193	257	263	202	210	308	308	206	209	298	304	169	199	283	292	182	182	286	286	175	190	284	284	186	186	246	246
AD161_08_h_M	208	208	278	305	184	184	257	263	194	222	308	308	206	209	298	298	172	199	280	283	182	182	286	286	163	163	284	284	186	186	246	246
AD161_09_h_M	196	196	278	305	184	184	260	266	194	210	308	308	206	209	298	298	169	172	283	292	182	194	286	286	181	190	284	284	183	183	246	246
AD161_10_h_M	208	211	278	284	184	184	257	263	194	222	308	308	206	209	304	304	169	169	280	283	182	182	286	286	163	175	284	284	186	186	246	246
AD161_11_h_M	196	211	281	281	184	193	257	257	186	218	308	308	209	209	298	301	169	172	280	286	194	194	280	286	175	175	278	278	183	186	246	246
AD161_12_h_M	196	208	281	284	184	184	257	260	194	222	308	308	206	209	298	304	169	172	280	286	182	194	286	286	172	175	275	284	186	186	246	246
AD161_13_h_M	208	211	284	296	184	184	257	263	194	222	308	308	206	209	304	304	172	199	280	283	182	194	286	286	175	190	284	284	186	186	246	246
AD161_14_h_M	208	208	278	278	184	184	260	263	194	222	308	308	206	209	304	304	169	172	280	283	182	194	286	286	163	163	278	284	183	183	246	246
AD161_15_h_M	196	196	296	305	184	193	257	266	202	210	308	308	209	209	298	298	169	199	283	286	182	182	286	286	190	190	284	284	186	186	246	246
AD161_16_hb_M	196	196	281	281	193	193	257	257	218	218	308	308	206	209	298	298	169	169	000	000	182	182	283	283	172	175	281	284	186	186	246	246
AD161_17_hb_M	208	208	278	287	184	196	263	263	210	210	308	316	206	206	298	298	169	169	000	000	182	182	000	000	175	178	272	275	189	189	246	246
AD161_18_hb_M	196	211	000	000	184	193	257	266	226	226	308	308	206	209	298	304	169	172	000	000	182	194	000	000	175	190	278	284	186	186	246	246
AD161_19_hb_M	208	208	287	296	193	193	260	263	202	234	308	318	206	206	298	307	172	202	000	000	182	191	000	000	169	181	275	284	189	189	246	246
AD161_20_hb_M	208	208	281	296	184	196	260	263	194	230	308	308	209	209	298	298	172	172	000	000	182	191	000	000	178	178	275	275	186	186	246	246
AD161_21_hb_M	196	196	281	281	193	193	263	263	218	242	308	308	209	209	301	301	169	169	000	000	194	194	000	000	175	175	284	284	186	186	246	246
AD161_22_hb_M	208	208	287	287	193	196	257	260	210	210	318	318	206	206	298	307	169	172	286	292	182	191	286	286	178	178	275	284	186	189	246	246
AD161_23_hb_M	208	211	281	287	184	196	257	260	194	202	308	316	209	209	298	307	169	199	283	283	182	182	286	289	169	184	275	284	186	189	246	246
AD161_24_hb_M	000	000	000	000	184	193	000	000	000	000	308	318	206	209	298	307	169	199	000	000	182	182	286	289	000	000	275	284	183	186	246	246
AD161_25_hb_M	208	211	281	287	193	196	257	260	202	218	308	316	206	209	298	307	172	199	283	283	191	194	286	286	178	184	275	275	186	186	246	246
AD161_26_hb_M	196	211	281	281	184	193	260	263	000	000	308	308	206	209	298	301	169	172	000	000	182	182	280	286	175	175	278	284	186	186	246	246
AD161_28_hb_M	208	211	281	287	184	193	257	263	194	202	308	308	206	206	298	298	169	172	000	000	182	182	286	289	169	184	275	275	186	189	246	246
AD161_29_hb_M	208	211	281	287	193	193	263	263	194	202	316	316	206	209	298	298	172	172	280	280	191	194	286	286	169	184	275	275	186	189	246	246
AD161_30_hb_M	208	208	284	287	000	000	000	000	000	000	308	316	206	209	298	304	169	202	283	292	000	000	286	286	163	169	275	284	186	189	246	246
AD161_31_hb_M	000	000	281	287	000	000	257	260	000	000	308	318	206	209	298	304	169	172	280	286	182	182	280	286	000	000	275	278	186	189	246	246
AD161_32_hb_M	208	208	287	287	193	196	260	263	210	210	308	318	206	209	298	298	169	169	286	286	182	191	000	000	169	181	284	284	186	186	246	246
AD161_33_hb_M	208	208	287	296	193	193	260	263	202	210	308	318	206	206	298	304	169	202	286	286	182	191	286	289	169	169	275	275	186	186	246	246
AD161_34_hb_M	196	196	281	281	184	184	263	263	218	218	308	308	209	209	298	298	169	169	289	289	182	182	280	280	175	175	299	299	186	186	246	246
AD161_35_hb_M	208	208	281	287	184	196	257	260	194	202	308	308	206	209	298	298	169	172	280	280	182	194	286	289	169	169	275	284	186	186	246	246
AD165_01_h_F	196	211	000	000	193	193	000	000	194	230	308	308	206	209	000	000	169	196	280	280	000	000	283	283	178	199	284	284	183	183	246	246
AD165_02_hb_F	208	211	275	281	184	184	257	263	210	222	316	316	209	209	301	301	169	169	283	289	182	182	280	286	172	175	275	284	186	186	246	246
AD165_03_h_F	211	211	281	281	193	193	263	269	194	198	308	314	209	209	298	298	169	196	292	292	182	182	289	289	178	178	284	284	186	186	246	246
AD165_04_hb_F	208	208	281	281	184	193	263	263	194	222	316	316	206	209	301	301	169	172	283	289	182	191	000	000	175	175	284	290	186	186	246	246
AD165_05_hb_F	196	211	278	287	184	193	257	263	210	222	308	308	206	209	301	301	169	169	000	000	182	194	000	000	166	178	000	000	183	183	246	246
AD165_07_hb_F	211	211	278	287	184	184	251	263	210	210	308	310	206	209	301	301	169	169	000	000	194	194	000	000	175	175	278	278	183	183	246	246
AD165_08_hb_F	208	208	281	281	193	193	257	263	194	222	316	316	206	209	301	301	169	172	000	000	182	194	283	283	193	193	275	284	183	186	246	246
AD165_09_hb_F	208	211	275	281	184	193	251	257	194	210	316	316	209	209	301	301	169	169	000	000	182	182	000	000	172	175	275	275	183	183	246	246
AD165_11_hb_F	205	205	281	281	184	193	257	263	198	226	316	316	209	209	304	307	169	169	283	283	194	194	000	000	178	178	275	281	192	192	246	246
AD165_12_hb_F	196	196	281	281	184	193	257	269	194	202	308	308	206	206	000	000	169	208	280	283	194	194	280	286	175	175	275	275	192	192	246	246
AD165_13_hb_F	208	208	275	281	184	184	263	263	194	210	316	316	206	209	301	301	169	169	283	283	191	194	280	286	175	175	284	290	186	186	246	246
AD165_14_hb_F	208	208	281	287	184	193	257	263	194	226	308	316	206	209	304	304	169	196	286	292	182	194	277	286	175	175	275	290	186	186	246	246
AD165_15_hb_F	196	208	299	299	184	193	257	260	198	206	308	316	206	206	301	304	169	184	286	292	182	194	286	286	175	184	275	275	186	186	246	246
AD165_16_hb_F	205	211	281	296	184	193	263	266	222	226	306	306	206	206	298	301	169	196	289	289	182	194	286	286	166	172	284	287	186	186	246	246
AD165_20_hb_F	205	217	000	000	184	193	257	263	000	000	308	314	206	209	304	304	169	172	286	286	182	182	286	286	175	178	000	000	183	186	246	246
AD165_21_hb_F	217	217	281	290	184	193	257	263	210	226	308	308	206	209	301	304	169	172	283	292	182	182	286	286	175	178	281	284	186	186	246	246
AD165_22_hb_F	000	000	281	284	184	193	257	263	000	000	308	316	206	209	301	307	169	172	283	283	182	194	286	289	000	000	284	287	186	186	246	246
AD165_23_hb_F	211	211	281	296	184	193	000	000	194	222	308	308	206	209	298	298	169	196	280	289	194	194	280	286	163	178	275	284	186	186	246	246
AD165_24_hb_F	211	211	000	000	184	184	000	000	194	210	308	310	206	209	301	307	169	172	283	289	194	194	286	289	175	178	281	284	183	183	246	246
AD165_25_hb_F	196	211	278	293	184	184	257	266	214	222	308	308	206	206	301	301	169	169	283	289	182	194	286	286	166	175	281	281	198	201	246	246
AD165_26_hb_F	211	211	281	281	184	184	257	257	198	206	308	308	206	206	304	304	184	199	286	292	182	194	286	286	184	184	287	287	183	183	246	246
AD165_28_hb_F	211	211	278	281	184	184	263	263	210	226	308	308	206	209	301	304	169	190	292	301	182	191	286	286	175	175	284	284	000	000	246	246
AD165_29_hb_F	205	211	281	290	184	193	257	263	000	000	308	314	206	209	298	304	169	172	283	295	182	194	286	286	166	175	275	281	186	192	246	246
AD165_30_hb_F	211	211	293	293	184	193	257	269	194	206	308	308	209	209	304	304	169	169	280	283	191	194	280	286	169	175	275	275	183	183	246	246
AD165_31_hb_F	211	211	281	284	184	184	257	269	194	202	308	308	209	209	301	307	169	172	283	292	191	194	286	289	175	175	284	284	183	183	246	246
AD165_33_hb_F	217	217	281	296	184	193	257	263	210	214	308	308	206	209	304	304	169	172	283	292	182	182	286	289	178	178	284	290	186	186	246	246
AD179_01_h_M	211	211	281	281	184	193	260	263	214	218	308	308	206	206	298	298	169	169	280	283	182	194	286	286	175	175	275	278	183	186	246	246
AD179_02_h_M	211	211	284	284	184	184	257	260	202	222	308	308	206	209	298	304	169	199	283	283	182	194	286	286	175	175	275	293	183	186	246	246
AD179_03_h_M	000	000	281	281	184	184	257	260	202	202	000	000	206	209	298	298	169	169	283	283	182	194	286	286	175	178	000	000	183	186	246	246
AD179_05_hb_M	211	211	281	299	184	184	257	263	218	222	308	316	206	206	000	000	169	169	000	000	182	191	000	000	175	175	275	275	186	186	246	246
AD179_06_hb_M	196	196	287	290	184	193	257	257	202	210	308	308	203	209	298	304	169	202	000	000	182	182	000	000	181	181	275	275	183	183	246	246
AD179_07_hb_M	196	196	278	290	184	193	263	266	226	226	308	308	209	209	298	304	169	202	000	000	182	194	286	286	163	166	284	284	186	195	246	246
AD179_08_hb_M	196	211	293	299	184	193	257	257	210	214	308	312	206	206	298	301	172	202	000	000	182	182	000	000	163	181	281	284	186	186	246	246
AD179_10_hb_M	196	214	281	299	184	184	257	257	194	222	308	316	206	209	301	307	169	196	000	000	182	182	286	286	172	175	284	284	186	186	246	246
AD179_11_hb_M	196	196	287	290	184	193	257	257	202	206	308	308	203	206	298	301	169	202	000	000	182	194	280	286	181	184	275	275	186	198	246	246
AD179_12_hb_M	196	208	000	000	184	184	000	000	000	000	308	308	206	209	000	000	000	000	283	286	182	182	286	286	178	190	000	000	186	186	246	246
AD179_13_hb_M	196	196	293	305	184	184	260	266	210	226	308	308	206	206	298	298	169	202	286	292	182	194	286	289	190	190	284	284	186	186	246	246
AD179_14_hb_M	196	196	281	287	193	193	257	278	202	210	308	316	000	000	298	298	202	202	283	286	182	182	280	286	181	181	275	275	183	186	246	246
AD179_15_hb_M	196	196	278	290	184	193	260	266	210	226	308	308	206	209	298	298	169	169	286	292	182	194	286	286	166	166	284	284	186	186	246	246
AD179_16_hb_M	196	208	281	287	193	193	257	278	210	210	308	316	000	000	298	298	202	202	283	289	000	000	286	286	181	184	275	275	186	186	246	246
AD179_17_hb_M	196	196	278	293	184	184	260	266	210	226	312	312	206	209	298	304	169	169	286	292	182	182	286	286	166	166	284	284	000	000	246	246
AD179_18_hb_M	196	196	278	293	184	184	257	263	210	210	308	312	209	209	298	304	202	211	286	292	182	194	286	289	166	166	000	000	195	198	246	246
AD179_20_hb_M	211	211	281	281	184	193	263	278	202	218	308	316	209	209	298	298	169	199	283	292	182	194	286	286	169	169	275	275	186	186	246	246
AD179_21_hb_M	196	196	281	287	193	193	257	263	206	210	308	316	206	206	298	298	202	202	286	286	191	200	286	286	181	181	275	275	000	000	246	246
AD179_22_hb_M	196	196	287	290	193	193	257	257	206	206	308	316	206	206	298	298	202	205	286	292	182	191	286	286	181	181	275	275	183	186	246	246
AD179_23_hb_M	196	211	281	281	184	193	257	263	206	210	308	312	000	000	298	298	000	000	000	000	000	000	286	289	181	184	275	275	186	186	246	246
AD179_24_hb_M	196	196	281	287	193	193	257	257	202	210	308	316	203	209	298	301	169	169	283	286	182	191	286	286	181	181	275	275	198	201	246	246
AD179_27_hb_M	196	196	290	305	184	193	263	266	226	226	308	312	209	209	301	301	169	202	286	292	182	182	286	289	163	190	284	284	186	186	246	246
AD179_28_hb_M	211	211	281	281	184	193	257	263	210	218	316	316	203	206	298	304	169	169	283	292	182	194	286	286	184	184	275	275	186	186	246	246
AD179_29_hb_M	208	208	281	287	184	193	257	257	202	210	308	308	206	206	298	298	169	169	283	286	182	182	280	286	181	181	275	275	183	186	246	246
AD180_01_h_M	211	214	305	305	184	184	260	266	202	202	308	308	206	209	298	304	169	199	000	000	182	182	000	000	175	184	284	284	186	186	246	246
AD180_02_h_M	211	211	000	000	184	193	257	266	202	202	308	308	206	209	298	304	169	199	283	283	182	182	286	286	175	184	281	284	186	186	246	246
AD180_03_h_M	208	208	290	305	184	184	263	266	202	230	308	308	206	206	298	304	169	172	277	286	182	191	286	286	178	178	278	293	186	186	246	246
AD180_07_hb_M	196	211	278	305	184	184	278	278	202	202	308	308	209	209	298	304	172	199	000	000	182	182	286	286	175	190	278	278	186	186	246	246
AD180_08_hb_M	196	196	000	000	184	184	260	260	214	214	308	312	209	209	298	298	169	169	000	000	000	000	000	000	175	175	284	284	000	000	000	000
AD180_09_hb_M	211	211	284	284	193	193	260	266	000	000	308	308	209	209	298	298	000	000	000	000	000	000	000	000	175	175	278	284	186	186	246	246
AD180_10_hb_M	211	211	278	278	184	184	257	260	186	210	308	308	209	209	298	298	169	169	283	289	182	182	000	000	175	175	278	284	186	186	246	246
AD180_11_hb_M	199	208	278	281	193	193	257	263	210	214	308	308	203	206	301	301	169	169	286	295	182	182	277	286	175	181	281	284	186	186	246	246
AD180_12_hb_M	196	211	278	278	184	184	257	260	202	206	308	308	209	209	000	000	166	172	277	286	182	194	286	286	175	190	000	000	186	186	246	246
AD180_13_hb_M	196	196	281	281	184	193	257	257	194	206	000	000	209	209	000	000	169	199	286	295	191	194	280	286	175	184	275	275	186	186	246	246
AD180_14_hb_M	196	196	278	278	184	184	278	278	202	202	308	308	209	209	304	310	169	169	286	286	182	182	286	286	190	190	000	000	183	186	246	246
AD180_15_hb_M	199	208	281	284	193	193	263	278	206	210	308	318	203	206	301	301	169	184	295	295	182	182	286	286	175	181	281	284	186	186	246	246
AD180_16_hb_M	196	211	278	284	184	196	257	263	194	202	000	000	206	209	301	304	169	172	283	286	182	182	286	286	175	184	275	284	183	195	246	246
AD180_18_hb_M	208	211	278	281	184	184	257	260	206	210	308	308	209	209	304	304	169	169	286	286	182	182	289	289	175	181	275	284	186	195	246	246
AD180_21_hb_M	211	211	278	305	184	184	266	278	210	214	308	308	209	209	298	304	169	172	286	292	182	194	286	286	175	175	284	284	195	195	246	246
AD180_22_hb_M	199	208	278	281	184	193	000	000	000	000	308	308	206	209	298	304	000	000	000	000	182	194	286	289	187	190	281	284	186	186	246	246
AD180_23_hb_M	199	208	278	281	184	184	263	278	206	210	308	316	203	206	301	301	169	172	286	295	000	000	280	289	175	181	275	281	195	195	246	246
AD180_24_hb_M	196	211	305	305	184	184	260	278	202	202	308	308	209	209	298	298	169	169	286	286	182	182	286	286	175	190	278	278	183	186	246	246
AD180_25_hb_M	000	000	000	000	184	193	000	000	194	210	308	314	000	000	301	304	169	172	286	286	182	191	286	289	172	175	000	000	186	186	246	246
AD180_26_hb_M	211	214	284	305	184	193	257	257	194	202	308	308	206	209	298	304	169	199	283	283	182	182	286	286	175	175	284	284	183	186	246	255
AD180_27_hb_M	208	211	278	296	184	193	260	266	202	210	308	308	209	209	298	298	169	172	283	286	182	182	286	286	163	175	278	284	186	186	246	255
AD180_28_hb_M	211	211	278	278	184	184	257	260	194	210	308	308	209	209	304	304	172	172	286	292	182	182	286	286	175	175	000	000	186	186	246	246
AD180_29_hb_M	196	211	278	278	184	193	257	257	194	210	308	318	206	209	301	304	169	169	286	286	182	182	286	289	175	190	281	281	186	186	246	246
AD182_04_hb_M	208	211	296	305	184	184	257	266	202	210	308	308	209	209	298	298	172	205	283	283	182	194	286	286	175	175	281	281	183	183	246	246
AD182_05_h_M	211	211	281	281	184	184	257	263	218	218	308	316	206	206	298	298	169	199	283	295	194	194	286	286	169	175	275	275	186	186	246	246
AD182_07_h_M	196	211	290	305	184	184	257	278	202	210	308	308	209	209	298	298	169	199	283	286	182	182	286	286	175	184	275	281	183	186	246	246
AD182_09_hb_M	208	211	290	290	184	193	257	260	194	202	316	316	209	212	298	298	199	208	283	286	182	194	286	286	172	175	275	275	183	183	246	246
AD182_10_hb_M	208	211	278	281	184	184	257	263	194	218	308	318	206	209	298	298	169	169	286	292	182	182	280	289	175	181	284	284	000	000	246	246
AD182_11_hb_M	208	214	281	284	184	193	263	266	202	210	316	316	209	209	298	304	169	199	283	286	182	191	286	286	181	184	275	284	183	186	246	246
AD182_12_hb_M	208	208	281	281	184	184	260	278	202	214	308	308	206	209	298	298	169	172	000	000	000	000	000	000	190	190	000	000	186	186	000	000
AD182_13_hb_M	196	196	281	299	184	193	257	260	000	000	308	316	206	212	298	304	169	208	286	286	194	194	286	286	166	166	275	284	183	186	246	246
AD182_14_hb_M	196	211	278	290	184	193	260	278	000	000	308	312	206	209	304	304	169	172	280	286	182	194	000	000	175	190	284	284	183	186	246	246
AD182_15_hb_M	208	211	278	284	184	193	257	263	194	210	308	308	209	209	298	298	169	169	283	292	182	191	286	286	181	184	275	284	186	186	246	255
AD182_17_hb_M	208	211	281	281	184	193	263	263	000	000	308	308	206	206	298	298	169	199	280	283	182	194	289	289	169	175	275	284	186	186	246	246
AD182_18_hb_M	208	208	278	290	184	193	260	260	194	222	312	312	206	209	301	304	172	172	286	286	182	194	286	286	163	175	284	284	186	186	246	246
AD182_20_hb_M	208	208	281	290	184	184	254	260	194	202	314	314	212	212	301	304	169	208	283	286	182	182	286	289	172	172	275	275	186	186	246	246
AD182_21_hb_M	196	211	278	290	184	184	260	278	202	210	308	308	209	209	298	304	172	172	000	000	182	194	000	000	175	190	278	284	183	183	246	246
AD182_22_hb_M	208	211	281	293	184	184	257	260	194	222	308	308	206	209	301	304	169	172	280	283	182	194	286	286	190	199	284	284	186	186	246	246
AD182_24_hb_M	208	211	290	290	184	193	254	278	194	202	308	316	206	209	301	304	199	208	283	286	182	194	289	289	172	175	284	284	183	186	246	246
AD182_25_hb_M	196	211	290	290	184	184	000	000	202	210	308	316	203	209	298	304	169	172	000	000	182	194	286	286	175	184	284	284	183	186	246	246
AD182_26_hb_M	196	196	000	000	184	184	000	000	194	194	308	318	209	209	304	307	169	172	280	286	182	182	286	289	175	190	278	284	186	186	246	246
AD182_27_hb_M	196	211	281	281	184	184	260	278	210	218	308	308	209	209	298	301	172	199	286	292	182	182	286	289	175	175	278	278	186	186	246	246
AD182_29_hb_M	196	211	290	305	184	184	257	266	202	202	308	308	203	209	298	304	199	202	000	000	182	194	286	286	175	175	275	281	186	186	246	246
AD182_30_hb_M	000	000	281	299	184	193	000	000	000	000	308	316	206	206	298	301	169	199	000	000	182	194	286	289	175	184	275	284	186	186	246	246
AD197_02_hb_F	196	214	287	290	193	193	257	257	210	210	308	308	203	206	301	304	169	169	000	000	182	194	000	000	175	184	275	275	186	186	246	258
AD197_03_hb_F	211	211	281	287	184	193	257	278	202	210	316	316	206	206	304	304	169	202	000	000	182	182	000	000	172	175	275	275	186	186	246	246
AD197_05_hb_F	214	214	281	287	193	193	257	257	210	210	308	316	203	206	000	000	196	202	000	000	182	194	286	286	172	175	275	275	186	186	246	258
AD197_06_hb_F	000	000	290	299	184	184	266	278	210	210	316	316	206	206	298	298	169	196	280	286	182	194	286	289	175	184	275	275	186	198	246	258
AD197_07_hb_F	196	214	290	299	184	184	257	266	194	210	316	316	209	209	301	304	169	169	283	286	182	182	286	289	175	184	275	275	186	198	246	258
AD197_08_hb_F	196	214	287	290	184	193	257	266	202	210	316	316	206	206	298	298	196	202	280	286	182	182	286	289	175	184	275	275	186	186	246	246
AD197_09_hb_F	196	211	281	287	184	193	257	278	210	210	308	308	209	212	301	304	169	202	280	286	182	182	286	286	175	184	275	275	186	186	246	246
AD197_10_hb_F	196	211	281	287	184	193	257	266	194	202	308	316	203	206	000	000	169	202	283	292	182	194	286	286	175	184	275	275	186	186	246	258
AD197_11_hb_F	196	214	281	287	193	193	257	257	194	210	316	316	203	206	298	301	169	169	283	286	182	182	286	286	175	184	000	000	186	186	246	258
AD197_12_hb_F	196	214	290	299	184	184	266	278	194	210	316	316	206	206	301	304	196	202	280	286	182	194	286	286	175	184	275	275	186	186	246	258
AD197_13_hb_F	196	214	281	299	184	193	257	278	194	210	316	316	203	209	298	298	196	202	000	000	182	182	286	286	175	184	275	275	186	186	246	246
AD197_14_hb_F	214	214	281	299	184	184	266	278	210	210	308	308	209	209	301	304	169	169	280	292	182	182	286	286	175	175	275	284	186	186	246	258
AD197_15_hb_F	214	214	290	299	184	184	257	257	202	210	316	316	203	209	298	298	196	202	280	292	182	182	286	286	172	175	275	275	186	186	246	246
AD197_16_hb_F	184	211	290	299	184	184	266	278	202	210	308	316	206	206	304	304	169	196	280	292	182	194	286	289	175	175	275	275	186	186	246	258
AD197_17_hb_F	214	214	281	287	193	193	257	257	194	202	316	316	206	206	304	304	169	169	283	292	182	182	286	286	175	175	275	275	186	186	246	246
AD197_19_hb_F	196	214	287	290	193	193	257	266	194	202	308	316	203	209	298	298	169	196	283	292	182	194	286	289	175	184	000	000	186	186	246	258
AD197_20_hb_F	211	211	281	287	184	193	257	266	194	210	308	308	203	206	301	304	169	196	280	286	182	194	000	000	175	175	000	000	186	186	246	246
AD197_21_hb_F	196	211	281	287	193	193	257	266	202	210	316	316	203	206	298	298	196	202	280	292	182	194	286	286	175	184	000	000	186	186	246	258
AD197_22_hb_F	000	000	000	000	000	000	257	257	210	210	000	000	203	206	000	000	169	196	280	286	182	182	286	286	175	184	275	275	186	198	246	246
AD197_23_hb_F	196	214	281	299	184	184	257	266	194	210	308	316	203	206	304	304	169	202	283	286	182	194	286	286	175	184	284	284	186	186	246	258
AD197_25_hb_F	000	000	281	299	184	193	000	000	000	000	308	316	206	206	298	298	000	000	280	286	182	194	286	289	175	184	275	275	186	186	246	246
AD197_29_hb_F	196	214	281	287	193	193	266	278	194	202	308	308	206	206	301	304	169	202	283	286	182	182	286	286	175	184	275	275	186	186	246	258
AD197_31_hb_F	196	214	290	299	184	184	257	266	194	210	316	316	209	209	298	301	196	202	280	292	182	194	286	289	175	184	000	000	186	186	246	246
AD197_33_hb_F	214	214	287	290	184	184	257	266	202	210	308	308	203	209	301	304	169	196	280	292	182	194	286	286	175	175	275	275	186	186	246	246
AD197_34_hb_F	196	214	287	290	193	193	257	257	210	210	308	316	206	206	298	301	196	202	280	286	182	194	286	289	175	184	275	275	186	186	246	246
AD197_35_hb_F	196	214	290	299	184	193	257	266	202	210	316	316	203	209	298	301	169	169	280	292	182	194	000	000	175	184	275	275	186	186	246	258
Agboville
AG008_01_hb_M	196	211	281	281	184	184	263	263	186	194	306	316	206	206	298	298	163	169	283	283	194	194	280	286	172	175	275	275	183	198	246	246
AG008_02_hb_M	223	226	281	311	184	184	263	263	194	194	306	308	206	206	298	304	169	169	000	000	194	194	000	000	175	178	275	275	183	183	246	246
AG008_04_h_M	196	211	281	281	184	184	263	263	186	194	316	316	206	206	298	298	169	169	280	286	191	194	280	286	172	175	275	275	183	183	246	246
AG008_05_h_M	211	211	281	281	184	184	263	263	186	194	306	308	206	206	298	304	169	184	280	286	182	191	286	286	172	172	275	275	186	186	246	246
AG008_06_h_M	211	211	281	311	184	184	263	263	186	194	306	308	206	206	298	304	169	169	283	289	191	194	280	280	175	175	275	275	183	183	246	246
AG008_08_h_M	196	211	281	281	184	184	263	263	194	194	308	316	206	209	298	298	169	169	283	283	194	194	280	286	172	178	275	275	183	183	246	246
AG008_10_hb_M	211	211	281	293	184	193	257	260	202	206	308	316	206	206	307	307	172	184	000	000	194	194	000	000	175	190	263	275	183	186	249	258
AG008_12_hb_M	196	196	296	311	184	193	257	263	194	210	308	316	209	209	304	304	181	193	286	292	000	000	286	286	178	178	275	275	186	186	246	246
AG008_13_hb_M	208	208	296	311	184	184	263	263	194	194	316	316	209	209	304	307	181	193	283	286	191	191	000	000	175	178	275	275	183	186	246	246
AG008_15_hb_M	211	211	287	293	184	193	257	263	202	202	316	316	206	206	298	298	169	184	280	280	194	194	286	286	175	175	275	275	183	186	246	258
AG008_19_hb_M	211	211	287	293	184	193	257	260	202	202	316	316	206	206	298	298	172	184	286	286	194	194	286	286	175	190	275	275	183	183	246	249
AG008_22_hb_M	196	211	281	281	184	193	257	263	194	242	316	316	206	206	304	307	169	169	283	283	182	194	286	286	175	178	275	284	186	186	246	246
AG008_24_b_M	208	211	278	281	184	184	257	263	000	000	308	316	206	206	000	000	000	000	280	286	194	194	286	286	175	178	275	284	183	186	246	246
AG008_26_hb_M	211	211	278	281	184	193	257	260	202	206	316	316	206	206	298	298	172	184	280	286	194	194	274	286	169	169	275	284	183	186	246	258
AG008_28_hb_M	208	208	281	281	184	184	260	260	222	222	308	308	206	206	298	298	181	181	283	283	182	182	286	289	184	184	275	275	183	183	246	246
AG008_29_hb_M	211	211	287	293	184	193	257	263	202	202	308	316	206	206	304	307	169	184	280	280	194	194	286	286	175	175	275	275	183	183	246	249
AG008_30_hb_M	211	211	287	293	184	193	257	263	202	206	308	316	206	206	304	307	169	184	280	280	194	194	286	286	169	190	275	275	183	183	246	258
AG008_7_hb_M	211	211	281	311	184	184	263	263	194	194	306	308	206	206	298	298	169	169	283	283	182	191	280	286	175	175	275	278	183	183	246	246
AG035_01_hb_M	000	000	000	000	184	184	263	266	202	202	308	316	206	206	298	307	000	000	000	000	000	000	283	283	000	000	284	284	183	186	246	246
AG035_02_hb_M	208	211	284	296	184	184	257	263	194	202	312	316	206	209	301	304	172	190	277	280	182	191	286	286	172	178	275	281	183	186	246	246
AG035_03_h_M	196	202	281	305	184	193	257	263	194	202	316	316	206	206	301	307	169	169	283	283	182	182	280	286	190	190	275	275	186	186	246	258
AG035_05_hb_M	208	208	296	299	184	184	263	266	202	202	308	316	209	209	307	307	172	190	280	280	182	182	286	286	190	190	296	296	186	186	246	246
AG035_06_h_M	211	211	000	000	184	184	263	263	194	194	000	000	000	000	000	000	184	184	280	283	000	000	277	277	187	187	275	275	000	000	000	000
AG035_07_h_M	208	211	287	287	184	184	257	263	194	202	308	316	206	209	301	301	169	184	286	292	194	194	286	286	172	178	275	284	183	186	246	246
AG035_08_h_M	211	211	290	299	184	184	257	257	194	202	308	316	206	209	301	301	169	172	283	283	182	182	280	280	175	175	275	275	186	186	246	246
AG035_09_hb_M	208	208	287	299	184	193	257	257	202	214	316	316	206	209	000	000	169	184	283	289	191	194	286	289	163	181	275	275	186	186	246	246
AG035_10_h_M	208	211	290	290	190	196	257	257	214	226	308	308	206	209	298	298	169	208	292	295	194	194	280	286	166	169	284	296	186	186	246	246
AG035_11_hb_M	211	211	281	281	000	000	000	000	000	000	000	000	209	209	301	301	169	169	283	283	194	194	000	000	000	000	287	287	186	186	246	246
AG035_12_hb_M	196	208	281	296	184	184	260	263	194	242	308	308	206	206	304	307	202	202	280	286	182	194	280	286	178	187	275	275	186	186	246	246
AG035_13_h_M	208	208	000	000	000	000	260	263	194	226	308	316	206	209	298	307	000	000	283	283	191	194	286	286	169	178	275	284	186	186	246	246
AG035_14_h_M	211	211	281	281	193	193	257	257	194	226	316	316	206	206	298	304	169	172	283	283	191	191	280	286	172	172	000	000	183	186	246	246
AG035_16_hb_M	211	211	000	000	184	193	000	000	194	202	308	316	206	209	298	304	000	000	000	000	182	191	000	000	172	190	275	275	186	186	246	246
AG035_17_hb_M	196	208	000	000	184	193	248	251	000	000	306	306	206	209	000	000	169	172	283	283	191	194	286	286	000	000	275	275	186	186	246	246
AG035_18_hb_M	208	214	278	281	193	193	257	263	194	238	308	316	206	206	298	304	000	000	000	000	182	182	286	286	175	178	275	284	183	186	246	246
AG035_19_hb_M	208	208	293	296	193	196	263	275	194	194	308	316	209	209	304	307	172	184	280	280	191	191	286	286	178	181	275	284	186	186	246	246
AG035_21_hb_M	205	208	284	287	184	193	257	263	194	202	308	316	206	209	304	307	202	205	283	283	182	191	286	286	178	178	275	275	186	186	246	246
AG035_22_hb_M	208	211	287	305	184	193	257	263	000	000	308	316	206	209	298	304	169	172	283	289	182	191	280	286	172	181	275	287	186	186	246	255
AG035_23_hb_M	208	208	281	305	184	193	260	263	186	194	308	308	206	206	304	304	172	190	286	292	194	194	286	286	175	178	275	275	186	186	246	246
AG035_24_hb_M	208	211	287	293	184	193	260	263	194	194	308	316	206	209	298	298	000	000	283	286	182	191	280	286	175	178	275	275	186	186	246	246
AG035_25_hb_M	205	205	287	287	184	193	257	260	202	202	308	316	206	209	304	304	169	172	283	283	182	194	286	286	181	181	275	275	186	186	246	246
AG035_30_hb_M	211	211	281	290	184	193	257	257	226	239	308	314	206	212	298	304	169	184	286	292	182	191	280	286	175	175	275	275	186	186	246	246
AG044_01_h_F	208	217	278	305	184	193	260	263	202	226	308	316	206	209	298	298	169	169	000	000	191	194	000	000	187	190	275	275	186	186	246	246
AG044_02_h_F	208	217	287	290	184	193	263	263	202	202	308	318	206	206	298	304	169	172	286	286	182	191	280	286	178	184	275	275	183	186	246	246
AG044_03_hb_F	208	211	281	281	193	193	260	263	202	202	308	318	209	209	301	301	169	169	283	292	191	191	280	286	169	178	000	000	186	186	246	258
AG044_04_hb_F	196	208	278	305	184	184	000	000	000	000	308	308	206	206	298	298	169	169	283	289	191	194	286	286	166	178	275	275	186	186	246	246
AG044_05_h_F	217	217	287	290	184	193	257	260	194	202	308	318	206	209	298	298	169	172	286	289	182	191	280	286	184	184	275	275	186	186	246	246
AG044_06_h_F	217	217	278	305	193	193	260	263	194	226	308	316	206	209	298	304	169	169	283	289	191	194	280	286	187	190	275	275	186	186	246	246
AG044_07_hb_F	208	208	281	296	184	193	257	263	194	242	316	318	206	206	000	000	169	205	000	000	182	191	000	000	175	193	275	275	186	186	246	246
AG044_11_hb_F	208	208	281	296	184	193	257	257	202	242	312	316	206	206	307	307	169	184	283	292	182	191	280	286	175	175	275	287	186	186	246	258
AG044_12_b_F	208	214	281	296	184	193	257	263	202	242	312	312	206	206	304	307	169	205	286	292	182	191	280	286	175	193	275	275	186	186	246	246
AG044_13_hb_F	202	202	296	296	193	196	260	260	194	194	308	308	209	209	307	307	172	172	283	283	182	182	286	286	175	175	275	275	186	186	246	246
AG044_14_hb_F	208	208	281	281	193	193	257	263	202	214	316	318	206	209	298	298	169	184	283	283	182	191	280	280	175	193	275	275	186	186	246	246
AG044_15_hb_F	208	211	281	293	184	184	257	263	000	000	308	316	206	209	298	298	169	190	289	292	194	194	280	286	166	175	281	299	186	186	246	246
AG044_16_hb_F	211	217	293	305	184	193	257	260	210	238	308	316	206	209	298	298	169	169	289	298	182	194	280	280	175	187	275	299	186	186	246	258
AG044_17_hb_F	208	208	281	284	193	193	260	263	194	214	318	318	206	206	298	304	169	205	286	292	182	191	280	286	175	193	275	287	186	186	246	258
AG044_18_b_F	217	217	281	293	184	193	257	257	194	238	308	308	206	206	298	298	169	169	289	298	182	194	280	286	190	190	299	299	186	186	246	246
AG044_19_b_F	208	214	281	284	193	193	257	260	194	242	318	318	206	209	298	298	169	184	283	292	182	182	280	286	175	193	275	275	186	186	246	258
AG044_20_b_F	208	208	281	296	193	193	257	257	194	214	312	312	206	209	298	307	169	205	283	286	182	191	280	286	175	193	287	287	186	186	246	246
AG045_01_h_M	202	211	281	281	193	193	260	263	186	206	308	314	206	209	000	000	169	184	000	000	182	191	000	000	181	193	275	287	183	186	246	246
AG045_02_hb_M	202	211	281	296	193	202	260	263	186	206	308	308	206	209	000	000	169	184	000	000	197	197	286	286	190	193	287	287	183	183	246	246
AG045_03_h_M	211	211	281	293	184	193	257	263	230	230	308	308	206	206	301	301	169	169	000	000	182	182	286	286	175	178	275	287	183	198	246	255
AG045_04_h_M	202	211	281	281	193	193	257	263	206	242	308	308	209	209	298	304	169	184	283	286	182	197	280	286	181	193	275	287	183	186	246	246
AG045_05_hb_M	211	211	281	281	184	193	263	263	194	242	308	308	206	209	304	304	169	190	283	295	197	197	277	286	175	175	275	275	183	183	246	246
AG045_06_h_M	202	211	281	296	184	193	260	263	206	242	308	308	206	209	304	304	169	190	283	295	182	197	286	286	175	181	287	287	183	186	246	246
AG045_07_h_M	211	211	290	290	184	193	257	263	000	000	308	308	206	206	301	301	169	169	283	289	182	194	286	286	175	178	275	290	183	186	246	255
AG045_08_hb_M	211	211	281	296	193	193	263	263	186	206	308	308	206	209	304	310	184	190	295	295	000	000	277	286	190	193	275	275	183	183	246	246
AG045_09_h_M	211	211	281	296	184	193	257	263	206	242	308	308	209	209	298	310	169	184	286	295	182	197	280	286	175	175	275	287	183	186	246	246
AG045_10_hb_M	211	211	281	281	193	193	257	260	206	242	308	314	206	209	298	304	169	184	283	286	191	197	286	286	175	175	275	287	183	186	246	246
AG045_11_h_M	211	211	281	296	184	193	260	263	194	242	308	308	206	209	304	310	169	190	283	286	197	197	274	286	193	193	275	287	183	186	246	246
AG045_12_hb_M	211	211	281	281	184	193	263	263	186	206	308	314	206	209	304	304	169	184	286	295	182	197	280	286	193	193	287	287	183	186	246	246
AG045_13_h_M	202	211	281	281	193	193	257	263	186	194	308	308	206	209	304	304	184	190	295	295	191	197	280	286	175	181	275	287	183	186	246	246
AG045_14_hb_M	202	211	281	281	193	193	257	260	194	242	308	308	206	209	298	304	169	190	283	295	197	197	274	286	181	193	275	275	183	183	246	246
AG045_15_hb_M	211	211	281	281	000	000	260	263	194	242	308	314	206	209	304	310	169	169	283	295	182	197	280	286	175	181	287	287	183	183	246	246
AG045_16_hb_M	211	211	281	281	184	193	257	260	194	194	308	314	209	209	310	310	169	190	283	295	182	197	286	286	184	184	287	287	183	183	246	246
AG047_01_h_M	208	211	290	293	184	184	257	263	186	202	308	318	206	209	301	304	169	169	283	289	182	194	280	280	175	178	275	275	183	183	246	249
AG047_02_hb_M	208	208	281	314	184	184	257	260	202	202	308	308	206	206	301	304	169	169	280	280	182	194	286	286	166	166	275	284	183	186	246	246
AG047_03_hb_M	211	211	281	281	184	184	263	263	202	206	308	316	206	209	304	310	169	190	280	286	191	194	286	286	175	175	275	275	186	186	246	246
AG047_04_h_M	208	208	281	314	184	193	257	263	194	206	308	316	206	206	301	304	169	169	280	280	182	194	280	280	166	166	275	284	183	186	246	246
AG047_05_hb_M	211	211	281	314	184	193	257	263	194	206	308	308	206	206	301	301	169	169	280	280	182	191	280	286	175	178	275	284	183	183	246	246
AG047_06_h_M	208	208	299	314	184	184	257	263	194	202	308	318	206	209	301	301	169	169	000	000	182	194	277	280	166	166	275	275	183	183	246	249
AG047_07_hb_M	208	214	281	293	184	184	257	263	186	206	316	316	206	206	301	301	169	169	283	283	182	194	000	000	175	190	275	275	186	186	246	249
AG047_08_hb_M	211	211	290	293	184	184	257	263	186	202	308	316	206	209	301	304	169	169	283	286	182	194	000	000	175	175	275	275	183	183	246	249
AG047_09_hb_M	208	208	287	314	184	193	257	257	202	206	308	316	206	206	301	304	169	169	283	289	191	194	000	000	175	175	275	275	183	186	246	246
AG047_10_hb_M	208	214	287	314	184	184	257	263	202	202	316	316	206	206	301	301	169	169	283	283	182	194	280	286	166	190	275	275	186	186	246	249
AG047_11_hb_M	211	214	281	281	184	184	263	263	202	206	308	308	206	209	301	307	169	190	283	289	194	194	286	286	175	190	275	275	186	186	246	249
AG047_12_hb_M	208	208	287	314	184	184	257	257	186	202	308	316	206	206	301	301	169	169	283	283	182	194	280	286	175	181	275	275	183	183	246	246
AG047_13_hb_M	211	211	293	296	184	184	257	263	202	206	308	308	206	206	301	304	169	169	283	283	182	182	280	280	175	178	275	284	183	186	246	246
AG047_14_h_M	211	211	290	293	184	184	257	263	194	206	316	316	206	206	301	304	169	169	283	286	182	191	277	286	175	175	275	275	183	186	246	249
AG047_15_h_M	208	214	281	293	184	193	257	257	202	206	308	308	206	206	000	000	169	169	283	289	191	194	286	286	166	190	275	275	183	183	246	246
AG047_16_hb_M	211	211	281	293	184	193	257	263	202	206	308	308	206	206	301	307	169	169	283	283	182	182	286	286	175	175	275	284	183	183	246	246
AG047_17_hb_M	211	211	281	281	184	184	257	263	202	202	316	316	206	209	301	301	169	184	283	295	182	194	280	289	175	175	275	275	186	186	246	249
AG047_18_hb_M	208	211	296	314	184	184	257	260	194	206	308	316	206	206	301	304	169	169	283	283	182	182	280	286	166	178	275	284	183	183	246	246
AG047_19_hb_M	211	211	287	293	184	193	257	257	202	206	308	316	206	206	301	301	169	169	283	289	191	194	280	286	175	175	275	275	183	183	246	249
AG047_20_hb_M	208	208	281	281	184	193	257	266	202	202	308	308	206	206	301	301	169	169	283	283	182	194	286	286	175	175	275	284	183	186	246	246
AG047_21_hb_M	211	211	293	293	000	000	000	000	202	202	000	000	000	000	000	000	169	169	283	283	182	191	280	286	175	178	275	284	183	183	246	246
AG047_22_h_M	211	211	290	293	184	184	257	263	194	206	316	318	206	206	301	301	169	169	283	292	182	191	274	280	166	181	275	275	183	183	246	249
AG047_23_h_M	211	214	281	287	184	184	263	263	186	202	308	316	206	209	301	310	169	184	283	295	191	194	280	289	190	190	275	275	186	186	246	249
AG047_24_hb_M	211	211	281	281	000	000	257	263	202	202	308	308	206	206	301	304	169	169	283	283	182	191	280	280	175	175	275	284	183	186	246	246
AG047_25_hb_M	211	211	281	314	184	184	257	263	202	202	308	308	206	206	301	304	169	169	283	283	182	194	286	286	175	178	275	284	183	183	246	246
AG047_26_hb_M	211	211	293	296	184	193	257	260	202	202	308	316	206	206	301	301	169	169	283	283	182	182	280	280	166	178	275	284	183	189	246	246
AG057_01_h_M	208	211	293	293	184	184	263	263	202	222	308	308	206	206	298	298	169	184	283	286	191	191	280	280	175	175	275	278	186	186	246	246
AG057_02_hb_M	208	211	281	305	184	193	257	257	202	222	308	308	209	215	298	310	169	184	286	292	191	194	280	286	175	190	275	275	186	186	246	264
AG057_04_hb_M	208	211	281	305	184	184	257	263	202	238	308	316	209	215	301	310	172	190	280	280	191	191	280	280	175	175	275	275	186	186	246	246
AG057_05_hb_M	208	211	293	293	184	184	257	257	186	194	308	308	206	206	298	301	169	190	283	301	000	000	000	000	175	175	284	284	183	186	249	249
AG057_06_hb_M	208	220	281	293	184	184	257	260	202	206	308	308	206	206	298	304	169	190	286	289	191	191	286	286	175	178	284	284	183	186	246	249
AG057_07_h_M	208	208	293	311	184	184	263	266	194	234	312	316	206	206	298	307	169	169	292	292	000	000	000	000	175	175	275	275	186	186	246	246
AG057_08_h_M	208	208	278	281	193	193	257	260	194	206	308	316	203	206	298	301	172	172	286	295	194	194	280	286	175	175	287	287	186	186	246	246
AG057_09_hb_M	208	211	281	293	184	184	257	257	206	238	308	316	209	215	298	310	172	190	283	283	182	182	280	286	175	175	284	284	186	189	246	246
AG057_10_h_M	211	211	293	293	184	184	263	263	194	234	308	316	206	206	298	304	169	187	283	295	182	194	280	280	175	175	275	275	183	183	246	246
AG057_11_h_M	208	208	293	293	184	184	263	263	222	234	308	312	206	206	298	304	169	184	283	295	182	194	280	280	163	163	275	275	186	186	246	246
AG057_12_h_M	208	208	278	278	184	184	263	263	202	222	308	312	206	215	298	304	169	184	283	286	182	194	280	280	175	175	275	278	186	186	246	246
AG057_13_h_M	208	211	290	302	184	193	257	263	202	230	306	308	206	206	307	307	169	190	283	286	182	182	286	286	178	190	275	275	183	183	246	246
AG057_14_h_M	208	208	281	293	184	193	000	000	000	000	308	316	000	000	298	304	000	000	283	289	182	194	280	286	172	178	000	000	183	186	246	246
AG057_15_hb_M	211	211	281	293	184	193	257	263	000	000	308	316	000	000	298	301	172	184	283	295	182	191	280	286	175	190	275	275	186	189	246	264
AG057_16_hb_M	208	211	305	314	184	193	257	257	000	000	308	308	000	000	298	301	000	000	283	286	182	182	280	286	175	175	275	275	186	189	246	264
AG057_17_h_M	208	208	287	287	184	193	257	257	202	230	306	308	206	206	307	307	169	211	283	289	182	191	286	286	166	166	275	275	183	183	246	246
AG057_18_hb_M	208	211	281	293	184	184	257	260	186	206	308	308	206	206	298	301	169	190	283	289	182	197	280	286	175	178	284	284	183	186	249	249
AG057_20_h_M	208	208	293	293	184	184	263	266	222	234	308	308	206	215	298	304	169	187	283	295	182	191	280	286	163	163	275	275	183	183	246	246
AG057_21_hb_M	211	211	281	293	184	193	257	257	202	238	308	316	206	209	301	310	172	190	283	283	182	194	286	286	175	175	275	275	186	186	246	264
AG057_23_hb_M	208	208	278	281	193	193	257	260	194	206	308	316	203	206	301	301	169	202	289	295	194	194	280	286	175	178	287	287	183	186	246	246
AG057_24_hb_M	208	211	281	293	184	184	257	260	202	202	308	308	206	206	298	301	169	190	283	292	182	197	280	286	163	175	284	284	186	186	246	249
AG057_25_h_M	211	211	278	293	184	184	263	266	194	202	308	316	206	215	298	304	169	187	283	286	182	191	280	280	175	175	275	278	186	186	246	246
AG057_26_hb_M	211	211	293	314	184	193	257	263	206	238	308	316	209	215	298	310	172	190	283	283	182	191	280	280	175	175	275	275	186	186	246	246
AG057_27_hb_M	208	208	290	290	184	184	263	263	206	206	308	308	209	209	298	298	169	169	000	000	182	182	286	286	175	175	275	275	183	183	246	246
AG057_28_hb_M	208	208	278	293	184	193	263	266	000	000	000	000	206	209	298	304	169	172	283	286	000	000	280	286	163	175	275	278	183	186	246	246
AG058_01_h_M	208	208	293	293	184	184	257	263	194	194	308	316	209	209	307	307	169	172	280	286	191	194	286	286	175	175	275	275	186	186	246	246
AG058_02_hb_M	211	211	281	296	184	193	257	257	194	194	308	318	206	209	304	307	169	181	283	289	182	194	286	286	175	175	275	275	183	183	246	249
AG058_03_hb_M	211	211	281	284	184	193	257	263	202	242	308	308	206	209	298	304	169	169	283	283	182	191	280	289	175	175	275	275	183	186	246	246
AG058_04_hb_M	202	211	281	281	184	193	257	263	186	202	308	312	206	206	298	304	169	184	283	295	194	197	277	289	175	181	275	275	183	186	246	246
AG058_05_hb_M	211	211	281	281	184	193	257	263	186	230	308	312	206	206	304	307	169	169	283	295	182	197	280	289	175	175	275	275	183	186	246	246
AG058_07_hb_M	208	211	287	296	193	193	263	263	194	226	308	308	209	209	301	307	169	169	283	292	191	194	274	286	166	190	278	278	186	186	246	246
AG058_08_hb_M	211	211	281	281	184	184	263	263	194	206	308	308	209	209	298	307	169	190	000	000	182	191	000	000	193	193	275	275	183	186	246	246
AG058_09_hb_M	211	211	281	293	184	184	263	263	194	206	316	316	206	209	304	307	169	193	000	000	182	182	000	000	172	172	275	275	183	186	246	246
AG058_11_hb_M	211	211	281	281	184	193	257	260	202	230	308	316	206	206	298	298	169	184	000	000	182	194	283	283	175	193	275	284	183	183	246	246
AG058_12_hb_M	211	211	281	293	184	193	260	263	194	206	308	316	206	206	298	307	169	193	000	000	182	191	000	000	172	175	275	275	186	186	246	246
AG058_13_hb_M	211	211	281	281	184	193	257	260	202	206	308	316	206	209	301	304	169	172	000	000	182	194	000	000	172	175	275	284	183	183	246	246
AG058_14_hb_M	211	211	281	281	184	193	260	263	194	230	308	316	206	209	298	298	169	193	000	000	182	191	000	000	193	193	275	275	183	186	246	246
AG058_15_hb_M	211	211	281	281	184	184	263	263	194	202	308	318	206	209	298	307	169	193	283	289	191	197	286	286	175	175	275	275	183	183	246	246
AG058_16_hb_M	208	211	275	281	184	193	000	000	186	194	308	316	206	209	298	301	169	169	283	286	182	191	280	286	000	000	275	284	183	186	246	246
AG058_17_hb_M	211	211	290	293	184	184	257	257	206	206	308	316	206	212	304	307	169	169	283	286	182	191	286	286	175	175	275	275	000	000	246	246
AG058_18_hb_M	211	211	281	293	184	193	263	263	194	206	308	316	206	209	307	307	169	193	283	292	182	191	286	286	175	193	275	275	183	183	246	246
AG058_19_hb_M	208	211	281	281	184	193	263	266	226	242	308	308	206	209	298	304	169	190	283	286	182	191	286	286	163	175	275	284	183	186	246	246
AG058_20_hb_M	208	211	281	281	184	184	260	263	000	000	308	314	206	206	298	307	169	169	283	283	191	191	286	286	000	000	000	000	183	186	246	249
AG058_23_hb_M	196	211	000	000	184	184	257	260	194	206	308	316	209	212	301	307	169	169	283	283	182	191	283	286	166	172	275	284	183	186	246	246
AG058_24_hb_M	211	211	281	293	184	193	257	263	186	194	316	316	206	206	298	307	169	169	283	289	000	000	286	286	175	175	275	275	183	186	246	246
AG058_26_hb_M	211	211	281	293	184	193	263	263	194	206	308	316	206	209	298	307	169	169	283	283	182	191	280	286	193	193	275	275	183	183	246	246
AG058_27_hb_M	211	211	281	281	184	193	263	263	194	206	308	316	209	209	301	307	169	193	283	286	000	000	280	286	000	000	275	284	183	183	246	249
AG062_01_hb_F	211	211	281	281	184	193	257	257	194	202	316	316	206	209	298	304	169	172	000	000	182	182	000	000	178	178	275	275	186	186	246	246
AG062_02_hb_F	208	211	278	281	184	193	257	263	186	194	308	316	206	206	000	000	169	190	000	000	182	194	000	000	000	000	275	275	183	186	246	246
AG062_03_hb_F	208	208	278	278	193	193	257	260	210	222	308	308	206	209	304	304	169	169	000	000	182	191	286	286	178	178	275	275	183	183	246	246
AG062_04_h_F	211	211	287	305	184	193	257	263	194	194	308	318	206	206	307	307	169	172	000	000	182	182	000	000	175	181	275	284	186	186	246	246
AG062_05_h_F	208	208	278	296	184	193	257	260	194	202	308	318	206	206	298	304	172	184	286	286	182	182	280	286	178	178	275	275	183	186	246	246
AG062_06_hb_F	208	208	281	305	184	193	257	257	194	194	308	316	206	209	298	298	169	169	283	289	194	194	286	286	175	175	281	281	183	186	246	246
AG062_07_hb_F	208	208	287	287	184	193	263	266	194	202	308	316	206	209	298	307	169	190	283	283	182	182	000	000	169	169	275	284	183	186	246	246
AG062_08_hb_F	211	211	000	000	000	000	263	272	194	202	308	318	209	209	298	301	169	172	283	289	000	000	286	286	169	190	275	275	186	186	246	246
AG062_09_h_F	211	211	278	278	193	193	257	260	186	194	308	308	206	206	307	307	169	169	280	289	182	191	286	286	169	175	275	275	186	186	246	246
AG062_10_h_F	208	211	278	287	184	184	257	266	202	226	308	308	203	206	301	307	169	184	283	289	182	182	286	286	175	190	281	296	186	186	246	246
AG062_11_h_F	208	208	278	278	000	000	257	260	194	202	308	316	206	206	304	307	169	169	283	286	194	194	280	286	187	187	275	287	186	186	246	246
AG062_12_h_F	208	208	299	299	000	000	257	257	194	202	308	308	209	209	304	304	172	190	283	286	182	194	286	286	172	175	269	287	186	186	246	246
AG062_13_hb_F	208	211	281	296	193	193	260	260	000	000	312	316	206	206	298	304	169	169	000	000	194	194	280	286	175	178	275	275	186	186	246	246
AG062_14_hb_F	205	205	278	293	193	193	257	275	194	214	308	318	206	206	301	304	169	196	280	283	191	191	286	286	175	175	275	275	183	183	246	246
AG062_15_hb_F	208	211	296	296	193	193	257	263	194	226	308	316	206	209	304	304	169	172	283	289	182	182	286	286	175	181	275	275	186	186	246	246
AG062_16_hb_F	214	214	281	293	000	000	257	257	194	194	308	308	206	209	298	298	169	169	283	298	182	194	286	286	178	187	275	284	186	186	246	246
AG062_17_hb_F	208	208	281	284	000	000	260	263	194	202	306	306	206	206	298	304	172	184	000	000	000	000	000	000	000	000	275	296	186	186	243	243
AG062_18_hb_F	208	208	000	000	184	193	260	263	202	238	000	000	206	209	304	307	169	190	286	289	182	191	280	286	000	000	275	284	186	186	246	246
AG062_19_hb_F	208	208	296	296	184	193	257	260	194	202	308	308	209	209	304	304	169	169	283	286	182	182	280	286	178	181	275	284	183	183	246	246
AG066_02_hb_F	211	211	281	287	184	193	257	257	186	206	308	316	206	206	301	301	169	181	000	000	194	194	286	286	172	172	275	275	186	186	246	246
AG066_03_hb_F	211	214	287	302	184	184	263	263	186	206	308	308	206	206	304	304	169	169	000	000	194	194	277	277	190	190	275	284	198	198	246	249
AG066_04_h_F	196	214	287	287	184	193	263	263	186	202	308	308	206	206	301	301	169	169	283	289	194	194	289	289	187	190	275	284	186	186	246	246
AG066_05_hb_F	211	214	287	287	184	193	257	263	186	202	308	308	206	206	301	301	169	181	283	289	194	194	286	289	172	190	000	000	186	186	246	249
AG066_06_hb_F	196	196	281	302	184	193	257	263	202	206	308	316	206	206	304	304	169	169	283	289	194	194	286	286	190	190	000	000	198	201	246	246
AG066_07_h_F	196	214	281	287	184	184	257	263	186	202	308	308	206	206	301	304	169	169	289	289	194	194	286	286	172	190	275	284	000	000	246	246
AG066_08_hb_F	208	214	281	314	184	184	257	257	186	202	308	316	206	206	301	301	169	169	283	283	000	000	280	289	166	190	275	275	186	186	246	246
AG066_09_h_F	196	214	287	287	184	193	263	263	186	186	308	308	206	206	301	301	169	169	283	283	194	194	289	289	190	190	284	284	186	186	246	246
AG066_10_hb_F	196	196	287	287	184	193	257	263	186	206	308	308	206	206	304	304	169	181	283	283	194	194	289	289	190	190	284	284	186	186	246	249
AG066_11_hb_F	208	208	281	293	184	193	257	257	202	206	316	316	206	206	301	301	169	169	283	289	182	194	280	289	166	166	275	275	186	186	246	246
AG066_12_hb_F	196	211	281	287	184	184	257	263	202	206	308	316	206	209	301	301	169	181	283	289	191	194	280	289	175	190	275	284	186	186	246	246
AG066_13_hb_F	211	211	281	281	184	184	257	263	202	206	308	316	206	209	000	000	169	190	000	000	000	000	280	286	000	000	275	275	186	186	246	246
AG066_14_hb_F	211	211	281	293	184	193	257	263	202	226	308	308	206	209	298	298	169	184	283	295	182	197	280	286	178	190	275	275	186	186	246	246
AG066_15_hb_F	196	196	287	287	184	193	263	263	186	202	308	316	206	206	301	301	169	181	283	289	182	194	289	289	190	190	284	284	186	186	246	249
AG067_01_h_M	208	208	278	278	184	184	263	263	194	202	308	308	206	215	298	298	169	184	283	286	182	191	280	280	163	163	275	275	186	186	246	246
AG068_01_hb_F	211	211	278	281	184	184	260	263	186	206	308	316	206	206	301	304	169	184	000	000	182	194	000	000	175	178	275	284	183	186	246	246
AG068_02_hb_F	211	211	278	296	184	184	260	266	194	206	316	318	206	206	301	301	169	184	286	289	194	194	280	286	175	175	275	275	183	183	246	246
AG068_03_hb_F	211	211	281	287	184	184	260	266	186	230	308	308	206	206	304	304	169	169	286	289	000	000	000	000	175	178	275	275	183	183	246	246
AG068_04_hb_F	211	211	278	281	184	184	260	266	186	206	316	318	206	206	301	304	169	169	286	289	182	194	274	286	175	175	275	275	183	186	246	246
AG068_05_hb_F	211	211	281	287	184	184	263	266	194	230	308	308	206	206	301	301	169	169	286	289	182	194	274	280	175	178	275	284	186	186	246	246
AG068_06_hb_F	211	211	287	296	184	184	260	266	186	230	308	316	206	206	304	304	169	184	283	289	182	194	286	286	175	175	275	275	183	186	246	246
AG068_07_hb_F	211	211	281	287	184	184	263	263	194	230	316	318	206	206	304	304	169	169	283	289	194	194	280	280	175	178	284	284	183	186	246	246
AG068_08_hb_F	211	211	278	281	184	184	263	263	186	206	308	316	206	206	304	304	169	184	286	289	182	194	280	286	175	175	275	275	186	186	246	246
AG068_09_hb_F	211	211	278	296	184	184	263	266	194	230	308	308	206	206	301	301	169	184	283	289	194	194	286	286	175	178	284	284	183	186	246	246
AG068_10_hb_F	211	211	278	281	184	184	260	266	194	230	308	318	206	206	301	304	169	169	283	289	182	194	286	286	175	175	275	275	183	183	246	246
AG068_11_hb_F	211	211	278	281	184	184	263	263	186	206	316	318	206	206	301	304	169	184	286	289	182	194	280	286	175	178	275	284	186	186	246	246
AG068_12_hb_F	211	211	278	281	184	184	260	263	186	206	308	308	206	206	301	304	169	184	286	289	194	194	280	280	178	178	275	275	183	186	246	246
AG068_13_hb_F	211	211	281	287	184	184	263	266	000	000	000	000	206	206	304	304	169	169	000	000	194	194	286	286	175	178	275	284	183	183	246	246
AG068_14_h_F	211	211	278	296	184	184	260	266	186	206	316	318	206	206	301	304	184	184	277	277	182	182	000	000	000	000	311	311	000	000	246	246
AG068_15_h_F	211	211	278	278	184	184	263	263	194	206	308	318	206	206	301	304	169	184	283	289	182	194	280	286	175	175	275	275	183	186	246	246
AG068_16_h_F	211	211	287	296	184	184	260	266	186	206	308	308	206	206	304	304	169	184	286	289	194	194	280	286	178	178	284	284	183	183	246	246
AG068_17_hb_F	211	211	278	278	184	184	260	266	194	230	308	308	206	206	301	301	169	205	286	289	000	000	286	286	178	178	275	284	183	183	246	246
AG068_18_h_F	000	000	000	000	000	000	000	000	194	206	000	000	206	206	000	000	169	169	283	289	194	194	286	286	178	178	275	275	183	183	246	246
AG068_19_hb_F	211	211	278	278	184	184	260	260	194	206	308	316	206	206	301	301	169	184	283	289	182	194	286	286	175	175	275	275	183	183	246	246
AG068_20_h_F	211	211	278	296	184	184	000	000	000	000	308	308	206	206	301	304	169	184	286	289	194	194	286	286	175	175	275	284	183	186	246	246
AG068_21_h_F	211	211	278	296	184	184	260	263	186	206	308	308	206	206	304	304	169	184	286	289	194	194	280	280	175	178	275	284	183	183	246	246
AG068_24_hb_F	211	211	278	281	184	184	263	266	194	206	316	318	206	206	304	304	169	169	283	283	182	182	280	280	000	000	275	284	183	183	246	246
AG068_25_hb_F	211	211	278	281	184	184	263	266	186	206	308	316	206	206	304	304	169	184	286	289	194	194	286	286	175	175	284	284	183	183	246	246
AG073_01_hb_F	208	211	281	281	184	193	257	260	194	226	308	316	206	209	298	301	169	184	000	000	000	000	000	000	175	181	275	281	183	183	246	258
AG073_02_h_F	208	211	281	281	184	184	000	000	000	000	312	316	206	209	298	307	169	184	000	000	194	194	000	000	175	181	275	275	183	183	246	258
AG073_03_h_F	211	211	281	287	184	184	257	257	194	226	308	316	206	206	000	000	184	184	000	000	182	197	000	000	000	000	275	275	183	186	246	258
AG073_04_h_F	208	211	278	287	184	184	257	260	198	202	308	316	206	209	298	298	172	184	283	283	194	194	286	286	175	187	275	275	183	183	246	258
AG073_05_hb_F	211	211	281	281	184	193	257	260	194	194	308	308	206	209	304	307	169	196	283	283	182	191	286	286	175	202	275	275	186	186	246	246
AG073_06_hb_F	208	211	281	281	184	193	257	260	194	202	308	308	209	209	304	304	169	196	283	283	182	182	286	286	175	202	275	281	186	186	246	246
AG073_07_hb_F	211	211	281	296	184	193	257	260	186	202	308	308	206	209	000	000	169	169	283	283	191	191	283	286	175	202	275	275	183	186	246	246
AG073_08_hb_F	211	211	281	281	184	193	260	263	194	194	308	308	209	209	000	000	169	196	283	283	182	194	280	286	175	184	275	281	186	186	246	249
AG073_09_h_F	208	211	281	287	184	193	257	260	198	202	316	316	206	209	298	301	184	184	280	283	182	194	286	286	175	181	275	275	183	183	246	258
AG073_10_hb_F	208	211	281	281	184	193	257	260	186	194	308	308	206	209	307	307	169	169	283	286	182	191	283	286	175	202	275	281	183	186	246	246
AG073_11_hb_F	211	211	281	296	184	193	257	260	186	202	308	308	206	209	304	307	169	169	286	286	191	191	283	286	175	184	275	281	186	186	246	246
AG073_12_hb_F	211	211	281	296	184	193	257	260	186	194	308	318	206	209	307	307	169	169	283	286	182	182	283	286	175	184	275	275	186	186	246	246
AG073_13_h_F	208	211	281	287	184	193	257	263	198	202	316	316	206	206	298	298	184	184	283	286	182	197	286	286	175	181	275	275	183	183	246	258
AG073_14_hb_F	211	211	281	296	184	193	257	260	194	202	308	308	209	209	304	307	169	196	000	000	000	000	286	286	175	184	275	275	186	186	246	246
AG073_15_h_F	211	211	281	287	184	193	263	263	194	226	316	316	206	206	298	298	169	172	283	283	194	194	286	286	175	187	275	275	183	183	246	258
AG073_16_hb_F	211	211	281	281	184	193	257	260	194	202	308	318	206	209	304	307	169	196	286	286	182	191	286	286	175	202	275	275	183	186	246	246
AG073_17_h_F	208	211	281	281	184	193	257	260	194	202	308	318	206	209	304	307	169	169	283	286	182	182	283	286	175	184	275	275	183	186	246	246
AG073_18_h_F	211	211	278	281	184	184	260	263	202	226	308	316	206	209	298	298	169	184	283	286	182	194	274	286	181	181	275	275	183	183	246	246
AG073_19_h_F	208	211	278	287	184	193	263	263	202	226	308	316	206	206	298	301	169	184	283	286	194	194	286	286	175	187	275	275	183	183	246	246
AG073_20_h_F	208	208	281	281	184	193	260	263	198	206	308	312	206	209	298	307	184	184	283	292	194	194	286	286	175	187	275	275	183	183	246	246
AG073_21_h_F	208	211	281	281	184	193	257	260	194	194	308	308	206	209	307	307	169	169	283	286	182	182	283	286	175	184	275	281	183	186	246	246
AG073_22_hb_F	208	211	281	281	184	193	257	260	186	194	308	318	206	209	000	000	169	169	283	286	182	182	283	283	175	202	275	281	183	186	246	246
AG073_23_h_F	208	211	278	287	184	184	257	263	194	198	316	316	206	206	298	301	169	172	283	283	182	194	286	286	175	187	275	275	183	183	246	258
AG073_24_hb_F	211	211	281	296	184	193	257	260	186	194	308	308	206	209	000	000	169	169	283	286	182	182	283	286	181	184	275	275	183	201	246	246
AG073_25_hb_F	208	211	281	281	184	193	257	260	186	202	308	318	209	209	000	000	169	169	286	286	191	191	286	286	175	202	275	281	183	186	246	246
AG073_26_hb_F	208	208	281	281	184	193	257	260	186	194	308	308	206	209	000	000	169	169	283	286	182	191	283	286	202	202	275	281	186	186	246	246
AG073_27_h_F	208	211	281	287	184	193	260	263	194	198	308	316	206	206	298	298	169	172	283	283	194	197	274	286	175	187	275	275	183	183	246	258
AG073_29_hb_F	208	211	281	296	184	193	257	260	000	000	308	318	206	209	307	307	169	169	280	283	182	194	286	286	175	202	275	281	183	183	246	246
AG077_01_h_M	208	208	281	281	184	184	263	266	194	230	308	316	206	206	301	304	169	169	000	000	182	182	000	000	178	178	275	278	183	183	246	249
AG077_02_hb_M	211	211	281	281	184	184	260	263	206	230	308	316	206	206	000	000	169	169	000	000	000	000	000	000	178	190	275	278	183	183	246	246
AG077_03_h_M	208	211	281	281	184	184	260	263	194	230	308	308	206	206	304	304	169	169	283	286	182	182	283	286	175	190	275	278	183	183	246	249
AG077_04_hb_M	211	211	290	302	184	184	257	260	194	206	308	318	209	209	298	298	169	169	000	000	182	191	277	277	169	175	275	275	186	186	246	246
AG077_05_hb_M	208	211	290	296	184	184	257	260	194	206	318	318	206	209	301	307	169	169	286	289	182	194	286	286	169	175	275	302	183	186	246	249
AG077_06_hb_M	211	211	290	299	184	193	257	260	194	206	308	308	206	206	304	304	169	184	000	000	182	182	000	000	178	178	275	275	183	186	246	246
AG077_08_hb_M	211	211	293	302	184	184	257	260	194	206	318	318	206	209	298	301	169	169	283	286	182	194	277	286	169	175	275	275	186	186	246	246
AG077_09_hb_M	208	208	290	296	184	184	257	260	186	194	308	316	206	209	301	307	169	169	000	000	182	191	000	000	175	175	275	275	183	186	246	246
AG077_11_hb_M	211	211	278	299	184	193	257	266	194	206	308	308	206	206	304	304	169	184	283	286	182	194	286	286	175	175	275	275	183	186	246	246
AG077_13_hb_M	211	211	290	296	184	184	257	260	186	194	316	318	206	209	298	304	169	169	000	000	000	000	000	000	169	175	275	275	186	186	246	246
AG077_14_hb_M	211	211	281	281	184	184	257	260	000	000	000	000	206	209	298	301	169	190	283	283	182	194	000	000	169	175	275	275	186	186	246	249
AG077_15_hb_M	208	211	299	299	193	199	257	257	194	202	308	308	206	206	304	304	169	169	283	286	182	182	286	286	163	175	275	284	183	183	246	246
AG077_17_hb_M	208	208	293	302	184	184	257	260	186	194	308	316	206	209	298	301	169	169	283	289	182	194	277	280	175	175	275	302	186	186	246	246
AG077_18_hb_M	211	211	278	299	184	193	257	266	194	230	308	316	206	206	304	304	169	169	286	289	182	182	286	286	175	175	275	275	186	186	246	246
AG077_19_b_M	211	211	278	287	184	184	000	000	186	206	308	316	206	206	304	304	169	184	289	289	197	197	280	286	000	000	275	275	183	186	246	246
AG077_20_hb_M	211	211	293	302	184	184	257	260	186	194	318	318	206	209	301	307	169	169	283	289	182	194	280	280	169	175	275	302	186	186	246	249
AG077_22_hb_M	211	211	000	000	184	193	257	260	000	000	308	316	206	206	304	304	169	184	286	289	182	182	286	286	175	178	275	275	186	186	246	246
AG077_23_hb_M	211	211	293	296	184	184	257	260	194	206	316	318	206	209	304	307	169	169	286	289	182	194	283	286	169	175	275	275	183	186	246	249
AG077_24_hb_M	211	211	299	317	193	199	257	266	202	230	308	308	206	206	304	304	169	169	289	289	182	194	286	286	163	163	275	284	183	183	246	246
AG077_26_hb_M	208	208	293	302	184	184	257	260	186	194	308	316	206	209	304	307	169	169	283	286	182	191	277	280	175	175	275	302	186	186	246	249
AG077_27_hb_M	211	211	287	290	184	184	260	260	186	186	308	308	206	206	000	000	169	169	289	289	197	197	280	286	178	178	275	275	183	183	246	249
AG077_28_b_M	211	211	290	293	184	184	257	260	186	230	308	308	206	206	304	304	169	169	289	289	194	194	280	286	169	175	275	275	186	186	246	249
AG077_29_hb_M	211	211	293	296	184	184	257	260	186	194	318	318	206	209	298	301	169	169	283	289	182	194	274	286	169	175	275	302	186	186	246	246
AG077_30_hb_M	211	211	281	281	184	184	260	260	194	202	306	310	206	206	298	301	190	199	280	286	197	197	274	280	175	175	275	284	186	186	246	246
AG086_01_hb_F	205	205	287	293	184	184	260	263	202	202	306	316	206	206	000	000	163	169	283	286	000	000	000	000	172	172	275	275	183	198	246	246
AG086_03_hb_F	208	208	281	293	184	184	260	263	202	202	308	316	206	206	298	301	169	172	000	000	182	182	000	000	187	190	272	275	183	186	249	255
AG086_04_h_F	208	208	281	287	184	184	263	263	202	202	306	316	206	206	298	301	169	169	283	283	194	197	286	286	190	190	275	275	183	183	246	249
AG086_05_h_F	208	211	281	290	184	193	257	263	202	226	316	316	206	206	304	310	169	169	280	280	194	194	286	286	178	190	275	275	198	201	246	249
AG086_06_h_F	208	208	290	293	184	193	257	263	202	206	316	316	206	206	304	310	169	169	280	283	182	194	286	286	190	190	275	275	198	198	246	246
AG086_07_h_F	208	211	293	293	184	193	257	257	202	226	308	316	206	206	298	304	169	169	280	289	194	194	286	286	178	190	275	275	186	198	246	246
AG086_08_hb_F	208	211	281	290	184	193	257	263	202	206	316	316	206	206	304	310	169	169	280	280	194	194	286	286	178	184	275	275	186	186	246	246
AG086_09_h_F	208	211	293	293	184	193	257	263	206	206	308	316	206	206	298	307	169	169	283	289	194	197	286	286	178	184	275	275	198	201	246	249
AG086_11_h_F	208	211	290	293	184	193	257	257	206	206	306	316	206	206	298	304	169	169	286	292	182	194	286	286	178	187	275	275	198	198	246	246
AG086_12_h_F	208	208	281	293	184	193	257	263	000	000	000	000	206	206	310	310	169	169	283	292	182	197	280	286	187	187	275	275	198	201	246	246
AG107_01_hb_M	211	211	281	281	184	193	257	263	000	000	308	316	206	209	304	304	169	169	283	286	182	182	286	286	175	175	275	284	186	186	246	246
AG107_02_hb_M	211	211	281	281	184	193	257	263	194	206	308	308	206	206	304	304	169	169	283	283	182	182	286	286	175	175	275	275	186	186	246	246
AG107_03_h_M	211	211	281	290	184	184	263	263	186	202	308	316	206	206	304	307	169	169	283	286	194	194	280	286	175	175	275	275	183	186	249	255
AG107_04_h_M	211	211	281	281	184	193	263	263	194	226	308	308	206	206	304	304	169	169	286	292	182	194	286	286	175	175	275	284	186	186	246	255
AG107_05_hb_M	211	211	293	296	184	193	257	263	194	194	308	308	206	206	298	298	169	169	283	283	194	194	286	286	175	181	275	284	186	186	246	255
AG107_06_h_M	208	211	281	293	184	184	257	263	214	230	308	316	206	206	304	304	169	169	000	000	182	197	000	000	175	175	275	284	186	186	246	255
AG107_07_h_M	208	208	296	302	184	193	257	257	202	230	308	316	206	209	298	298	169	169	283	283	194	194	000	000	175	175	275	287	183	183	246	249
AG107_08_hb_M	211	211	281	287	184	193	257	263	194	230	308	316	206	206	304	307	169	169	286	286	191	194	000	000	175	175	284	284	186	186	246	246
AG107_09_h_M	208	211	281	293	184	184	263	263	214	230	308	316	206	206	298	304	169	169	286	289	182	197	000	000	175	181	275	275	183	186	246	255
AG107_10_h_M	211	211	281	281	184	184	263	263	186	202	308	316	206	209	301	307	169	169	283	289	194	194	000	000	178	178	275	284	183	186	249	255
AG107_11_h_M	211	211	281	281	184	184	263	263	186	226	308	316	206	206	301	307	169	169	289	295	194	194	286	289	178	178	275	275	183	186	246	255
AG107_12_hb_M	184	184	293	293	184	184	000	000	230	230	316	316	206	206	000	000	000	000	000	000	182	182	289	289	178	178	275	275	198	198	246	246
AG107_13_h_M	211	211	281	293	184	193	263	263	194	202	308	308	206	206	304	304	169	169	283	286	191	194	286	286	178	178	275	284	183	186	246	255
AG107_14_hb_M	211	211	281	287	193	193	257	263	194	230	316	316	206	206	000	000	169	169	283	286	182	191	286	289	175	175	284	284	186	186	246	246
AG107_15_h_M	211	211	287	299	184	193	257	260	206	230	308	318	206	209	298	298	169	169	286	286	182	182	000	000	175	175	275	275	183	183	246	246
AG107_16_h_M	208	211	281	281	184	184	263	263	202	230	308	316	206	209	304	307	169	169	283	286	194	194	280	280	178	190	275	284	186	186	246	249
AG107_17_h_M	208	211	281	287	184	193	263	263	226	230	000	000	206	206	307	307	169	169	283	286	194	194	280	286	175	190	275	275	186	186	246	255
AG107_18_h_M	211	211	287	302	184	193	257	257	194	206	308	308	206	206	298	298	169	184	286	289	182	194	286	286	175	175	302	302	183	183	246	246
AG108_01_hb_M	211	211	281	287	184	184	257	263	206	230	306	316	206	206	307	307	169	169	000	000	182	182	283	283	175	181	284	284	183	186	246	246
AG108_03_h_M	202	211	278	281	184	193	257	263	198	242	000	000	206	209	298	298	169	169	283	283	191	191	280	286	181	181	275	287	183	183	246	258
AG108_04_h_M	208	208	281	296	184	193	257	263	202	226	316	318	209	209	298	298	169	169	283	286	191	191	283	283	181	181	275	275	183	183	246	258
AG108_05_hb_M	208	211	281	281	184	193	260	260	000	000	308	316	206	209	301	304	000	000	286	286	191	194	286	286	175	184	275	281	183	186	246	246
AG108_06_h_M	208	211	278	296	184	193	257	260	194	226	308	316	206	206	298	298	169	184	283	283	182	182	286	286	175	187	275	275	183	186	246	246
AG108_08_hb_M	208	208	281	296	000	000	257	260	194	194	308	308	206	209	000	000	169	169	283	286	191	191	286	286	175	202	275	281	186	186	246	246
AG108_09_h_M	211	211	278	281	184	193	257	263	186	226	308	314	206	209	298	298	169	184	283	295	182	197	274	274	187	187	275	287	183	183	246	258
AG108_10_hb_M	208	208	281	287	184	193	257	260	194	194	308	308	206	209	301	304	184	196	286	286	191	197	283	286	202	202	275	281	183	186	246	246
AG108_11_hb_M	208	208	281	281	000	000	257	260	194	194	310	310	209	209	000	000	000	000	286	286	191	191	286	286	202	202	278	281	183	186	246	246
AG108_13_hb_M	211	211	281	281	184	193	260	260	198	198	308	316	209	212	298	298	169	184	000	000	194	194	000	000	184	187	275	275	183	186	246	258
AG108_15_hb_M	211	211	281	281	184	193	260	263	202	202	308	316	212	212	298	304	169	184	000	000	182	191	000	000	184	187	275	281	183	183	246	246
AG108_20_hb_M	211	211	278	287	184	184	257	263	194	226	308	316	206	206	298	298	184	184	283	283	182	197	286	286	181	181	275	275	183	183	246	258
AG108_23_hb_M	208	208	281	287	184	184	251	260	000	000	308	316	206	206	298	298	169	184	283	286	182	182	286	289	187	187	275	284	183	183	246	258
AG115_02_h_F	208	208	281	290	184	184	260	266	194	202	308	308	206	206	307	307	169	169	000	000	182	182	000	000	178	181	275	275	183	183	246	246
AG115_03_h_F	211	211	284	290	184	193	257	260	230	230	308	316	206	206	301	304	169	202	286	292	182	194	277	286	172	178	290	290	183	186	255	255
AG115_04_hb_F	211	211	287	290	184	193	257	263	194	194	308	318	206	206	304	304	169	169	286	286	182	191	277	286	175	178	302	302	183	183	246	249
AG115_06_hb_F	211	211	299	302	184	193	257	260	194	230	308	316	209	209	298	307	169	169	283	295	182	194	280	289	178	181	275	284	183	183	246	246
AG115_08_hb_F	208	208	281	284	184	193	257	260	194	202	308	308	206	206	307	307	184	190	000	000	182	194	000	000	172	172	275	284	183	183	246	249
AG115_10_hb_F	211	211	290	299	184	184	257	257	186	202	308	308	206	206	307	307	169	184	000	000	182	182	000	000	166	166	275	275	183	183	246	246
AG115_11_hb_F	211	211	281	284	184	193	260	263	194	230	308	308	206	206	301	304	169	202	000	000	194	194	000	000	178	178	275	290	183	186	255	255
AG115_12_hb_F	211	211	281	287	184	193	257	257	000	000	308	316	206	209	307	307	169	184	000	000	182	191	286	286	000	000	000	000	183	186	246	249
AG115_13_hb_F	211	211	000	000	184	193	000	000	000	000	308	316	206	206	000	000	169	184	000	000	182	194	000	000	000	000	275	290	183	186	246	255
AG115_15_hb_F	211	211	290	308	184	184	257	263	194	202	308	316	206	206	301	304	169	184	286	286	182	194	280	289	175	175	275	275	198	201	246	246
AG115_16_hb_F	208	211	281	281	184	184	257	257	202	202	308	318	206	206	298	307	169	184	283	286	194	194	280	286	178	181	275	275	183	183	246	246
AG115_17_hb_F	208	208	278	281	184	184	260	263	202	202	308	316	206	206	304	307	169	169	283	283	194	194	286	286	166	166	275	284	183	183	246	246
AG115_18_hb_F	208	208	281	287	184	193	257	257	202	202	308	308	206	206	301	307	169	190	283	286	182	194	280	280	172	181	275	284	183	186	246	246
AG115_19_hb_F	208	211	281	308	184	184	257	266	194	202	308	316	206	206	304	307	169	184	286	286	182	194	283	286	175	181	275	275	183	183	246	246
AG115_20_hb_F	211	211	281	290	184	184	260	263	194	202	308	316	206	206	307	307	169	184	286	286	182	182	286	289	175	181	275	275	183	183	246	246
AG115_21_hb_F	208	208	281	281	184	184	257	260	202	202	308	316	206	206	301	304	169	169	283	283	182	194	277	286	166	166	275	284	183	183	246	246
AG115_23_hb_F	208	211	281	281	184	184	257	263	202	202	308	316	206	206	307	307	169	169	283	286	182	194	286	286	166	178	284	284	183	186	246	246
AG115_24_hb_F	211	211	290	290	184	184	257	263	202	202	308	308	206	206	301	304	169	184	283	286	182	194	280	286	175	175	275	284	183	183	246	255
AG115_25_hb_F	211	211	281	284	184	193	257	257	194	202	308	308	206	209	307	307	184	190	286	289	182	194	280	286	175	175	275	278	186	186	246	249
AG115_26_hb_F	208	211	281	290	184	184	257	263	202	202	308	308	206	206	304	307	169	169	283	286	182	194	286	286	178	181	275	275	183	186	246	255
AG115_27_hb_F	211	211	287	290	184	193	257	260	194	202	308	318	206	206	298	307	169	184	286	286	182	191	286	286	178	178	275	275	186	186	246	246
AG115_28_hb_F	208	208	287	290	184	193	257	260	202	202	308	308	206	206	301	301	169	190	283	283	182	182	280	280	172	181	275	284	183	186	246	249
AG115_29_hb_F	208	211	000	000	184	193	257	260	202	230	308	316	206	206	301	301	169	184	283	286	182	194	286	286	178	181	275	290	183	186	246	255
AG115_30_hb_F	208	208	281	290	184	184	257	263	194	202	308	308	206	206	301	301	169	184	286	286	182	182	280	283	178	181	275	275	198	201	246	246
AG115_31_hb_F	208	208	284	290	184	193	257	260	194	202	308	308	206	209	307	307	169	202	283	289	182	182	280	286	175	181	275	278	186	198	246	246
AG122_01_h_M	208	208	281	281	184	193	260	260	194	202	308	308	206	209	298	307	169	169	000	000	182	194	000	000	172	193	275	302	186	186	246	246
AG122_02_h_M	208	211	281	299	184	193	260	260	202	226	308	318	206	206	298	301	169	169	000	000	194	194	286	286	175	193	302	302	183	183	246	246
AG122_03_h_M	208	208	281	302	184	193	257	260	194	202	308	308	206	206	298	301	169	169	000	000	194	194	000	000	193	193	302	302	183	186	246	246
AG122_04_h_M	211	211	293	302	184	193	263	263	202	242	308	318	206	206	298	298	169	169	000	000	182	194	000	000	175	175	275	275	186	186	246	246
AG122_05_h_M	208	211	000	000	184	193	257	263	000	000	000	000	206	206	304	307	169	169	000	000	191	194	000	000	166	178	275	275	186	186	246	246
AG122_06_hb_M	208	208	281	281	184	184	257	263	000	000	308	316	206	209	301	307	169	169	286	289	182	194	000	000	000	000	275	275	183	186	246	246
AG122_07_hb_M	211	214	281	302	184	193	257	263	186	230	316	316	206	206	304	307	169	169	283	289	182	191	286	289	172	175	284	284	186	186	246	246
AG122_08_h_M	211	211	281	293	184	193	263	263	206	230	306	316	206	209	298	298	169	169	289	292	197	197	286	289	175	175	284	284	183	186	246	246
AG122_09_hb_M	208	208	281	281	184	184	257	257	194	194	308	308	206	206	301	301	169	169	289	289	182	182	286	286	175	175	284	284	183	183	249	249
AG122_10_h_M	208	208	293	302	184	193	257	263	230	238	308	308	215	215	298	298	169	172	283	283	182	194	286	286	190	190	275	284	186	186	246	264
AG122_11_h_M	208	211	281	281	184	184	000	000	000	000	308	316	206	209	000	000	169	169	283	289	194	194	286	289	166	175	275	275	183	186	246	249
AG122_12_h_M	208	211	281	302	184	184	257	260	194	202	308	308	206	209	298	307	169	169	286	289	194	194	286	289	166	175	275	302	183	186	246	246
AG122_13_h_M	208	208	281	293	184	184	257	263	202	230	308	308	206	206	304	307	169	169	286	286	182	194	286	289	193	193	275	275	186	186	246	246
AG122_14_hb_M	211	211	287	299	184	184	260	266	206	226	308	318	206	209	298	304	169	184	283	289	194	194	289	289	175	175	275	275	186	186	246	246
AG122_15_h_M	208	211	281	281	193	193	263	263	206	230	306	308	206	215	304	304	169	169	289	292	182	197	286	289	175	178	275	284	183	186	246	246
AG122_16_h_M	208	211	000	000	184	193	257	263	000	000	308	316	206	209	298	307	169	169	283	286	191	194	280	286	000	000	275	284	183	186	246	246
AG122_17_hb_M	208	211	281	281	184	193	263	263	000	000	308	316	206	209	000	000	169	169	286	289	000	000	280	286	172	175	275	275	183	186	246	249
AG122_18_hb_M	208	208	302	305	184	193	257	257	230	238	308	308	206	206	298	298	169	172	283	283	182	182	280	286	166	166	275	275	189	189	246	246
AG122_19_hb_M	211	211	287	299	184	184	257	263	194	230	308	318	206	209	298	298	169	169	283	289	182	194	274	289	178	178	275	275	183	183	246	246
AG122_21_h_M	205	205	278	302	190	190	251	254	194	198	308	318	203	206	298	307	169	169	286	289	194	194	286	289	193	193	275	275	183	186	246	246
AG122_22_h_M	208	211	281	299	184	193	257	257	194	202	308	318	206	209	298	301	169	169	283	289	194	194	286	286	175	193	275	275	183	183	246	246
AG122_23_h_M	208	208	000	000	000	000	257	257	202	226	308	318	206	209	298	301	169	169	283	289	194	194	286	289	193	193	275	275	183	183	246	246
AG122_24_hb_M	208	211	281	287	184	193	257	263	202	230	308	316	206	209	307	307	169	169	286	289	191	194	000	000	000	000	275	275	183	186	246	249
AG122_25_h_M	211	211	281	290	184	193	263	263	194	230	308	308	206	209	000	000	169	169	286	286	182	194	280	289	172	175	275	275	186	186	246	246
AG122_26_hb_M	208	208	287	293	193	193	257	263	230	238	308	308	206	206	298	301	169	172	283	283	182	194	286	286	190	190	275	284	189	189	246	246
AG122_28_hb_M	208	211	278	293	184	184	257	257	206	238	308	308	203	206	301	307	169	169	000	000	182	182	000	000	169	172	275	284	186	186	246	246
AG122_29_hb_M	000	000	000	000	000	000	257	263	194	206	308	308	206	206	000	000	169	190	000	000	182	197	000	000	163	181	275	275	186	186	246	246
AG122_30_hb_M	211	211	278	290	184	184	257	257	206	230	308	308	206	215	298	304	169	169	000	000	182	191	286	286	169	169	275	287	183	186	246	246
AG122_34_hb_M	208	211	281	287	184	184	257	263	000	000	308	316	206	209	298	307	169	169	000	000	182	194	277	277	166	175	275	275	183	186	246	246
AG122_35_hb_M	211	211	278	290	184	184	257	260	186	238	308	308	206	215	298	304	169	169	283	283	182	191	286	286	169	169	275	284	183	186	246	246
AG122_36_b_M	208	211	278	293	184	184	257	263	186	230	308	308	206	206	298	301	169	169	280	286	182	191	286	286	169	172	275	287	186	186	246	246
AG122_37_hb_M	208	208	281	293	184	184	257	260	000	000	308	308	206	209	301	301	169	169	280	286	182	194	286	286	000	000	000	000	183	186	246	264
AG122_38_hb_M	208	208	284	290	184	184	263	263	194	222	308	308	209	215	298	298	169	169	283	283	182	182	286	286	175	175	275	287	186	186	246	246
AG122_40_hb_M	208	208	281	293	184	184	260	263	206	230	308	308	206	206	298	301	169	169	283	286	182	191	286	286	175	175	275	284	183	186	246	246
AG122_41_hb_M	208	208	278	287	184	193	260	263	206	222	308	316	206	206	307	307	169	169	283	286	182	182	286	286	172	178	275	275	186	186	246	249
AG122_42_hb_M	208	208	281	290	184	184	257	263	206	238	308	308	206	206	298	304	169	169	283	286	182	191	286	286	169	169	275	287	183	186	246	246
AG122_43_hb_M	211	211	290	290	184	184	257	260	206	230	308	318	206	206	301	301	169	169	283	283	182	197	286	286	178	190	275	284	183	186	246	255
AG122_45_hb_M	208	211	281	281	184	184	263	263	194	238	308	308	206	209	298	298	169	169	283	283	182	191	286	286	169	175	275	275	183	186	246	246
AG122_47_hb_M	208	208	000	000	184	184	257	263	186	202	308	308	206	215	298	301	000	000	283	289	000	000	286	286	172	175	275	287	183	186	246	246
AG122_49_hb_M	208	208	281	293	184	184	257	263	202	238	308	312	206	206	304	304	184	184	283	286	182	194	280	286	175	175	284	284	186	186	246	246
AG122_51_hb_M	211	211	278	290	184	184	257	257	194	226	308	308	206	209	301	304	169	184	283	283	182	194	286	286	172	178	275	275	183	186	246	249
AG122_52_hb_M	208	208	281	281	000	000	257	257	186	194	308	308	206	206	304	304	169	190	283	286	182	191	286	286	163	181	275	284	183	186	249	249
AG122_53_hb_M	211	211	281	281	184	184	257	263	194	222	308	308	203	215	298	304	169	184	283	286	182	194	286	286	178	178	275	284	183	186	246	246
AG122_55_hb_M	208	220	281	281	184	184	257	257	186	194	308	308	206	209	298	304	169	169	286	292	182	191	280	286	163	181	275	284	183	186	246	249
AG122_56_hb_M	208	208	290	296	184	184	257	260	202	206	308	308	206	206	301	304	169	184	283	289	191	194	286	286	175	175	275	284	183	186	246	246
AG122_57_b_M	208	208	281	290	184	184	260	263	206	238	308	308	206	206	301	307	169	169	283	289	191	191	286	286	175	175	275	284	183	186	246	246
AG122_58_hb_M	208	208	278	281	184	184	260	263	206	222	308	316	206	215	307	307	169	169	283	289	182	182	286	286	172	178	275	287	186	186	246	246
AG144_01_h_M	211	211	281	287	184	193	257	260	206	206	308	308	206	209	301	304	169	169	000	000	182	194	000	000	172	175	275	284	186	186	246	246
AG144_02_h_M	208	211	281	293	184	193	260	263	194	198	308	316	206	206	000	000	169	169	283	286	182	194	286	286	175	184	275	275	183	183	246	246
AG144_03_hb_M	211	211	281	314	184	193	257	263	206	206	308	316	206	209	301	301	169	169	283	283	191	191	280	289	166	166	275	275	183	186	246	246
AG144_04_hb_M	211	211	281	293	184	193	257	260	194	206	308	308	206	206	301	304	169	169	283	283	182	191	000	000	166	166	275	275	186	186	246	246
AG144_05_h_M	211	211	281	287	184	184	257	263	202	206	308	308	206	206	301	301	169	181	283	283	194	194	286	289	190	190	275	275	183	183	246	246
AG144_06_h_M	208	211	281	293	184	193	257	263	206	206	308	308	206	206	301	304	169	169	283	286	182	191	280	289	175	175	275	275	183	183	246	246
AG144_10_hb_M	211	211	278	281	184	193	260	260	194	222	308	308	206	206	298	298	169	169	000	000	000	000	000	000	172	172	275	275	186	189	246	249
AG144_14_hb_M	208	211	281	293	184	193	260	260	194	222	316	316	206	209	298	298	169	184	283	283	185	194	277	289	184	184	275	275	183	183	246	246
AG144_16_hb_M	211	211	281	293	184	193	260	260	198	226	308	308	209	209	298	298	169	196	283	295	182	194	277	286	000	000	275	275	183	183	246	246
AG144_17_hb_M	211	211	281	293	184	193	260	263	000	000	308	308	206	209	298	304	169	184	283	286	191	194	277	286	184	187	275	278	183	186	000	000
AG144_18_hb_M	211	211	278	287	184	193	257	257	206	222	308	308	206	209	304	304	169	172	280	283	191	194	286	289	184	184	278	278	183	183	246	255
AG144_19_hb_M	208	208	281	281	184	193	254	260	222	226	308	308	209	209	298	304	172	196	289	295	182	194	283	289	181	181	275	275	183	186	246	246
AG144_20_hb_M	208	211	281	281	184	193	260	263	000	000	308	316	206	209	298	304	169	169	283	286	191	194	280	286	000	000	275	275	183	186	246	258
AG144_21_hb_M	211	211	281	281	193	193	260	260	222	226	308	308	209	209	298	298	169	196	283	295	182	194	274	286	181	187	275	275	183	183	246	258
AG144_22_hb_M	208	211	278	281	184	193	000	000	194	206	308	308	206	209	298	301	169	181	283	286	182	191	286	289	000	000	275	275	183	183	246	246
AG144_23_hb_M	208	211	281	287	184	193	257	260	194	222	308	308	209	212	298	301	169	172	283	286	000	000	286	289	000	000	275	278	183	186	246	258
AG149_02_h_M	211	211	281	296	184	193	257	263	186	206	308	314	206	209	298	304	169	184	286	295	191	197	280	286	175	175	275	287	183	186	246	246
AG149_03_hb_M	202	211	281	281	184	193	260	263	186	206	308	308	206	209	304	310	169	169	286	295	182	191	000	000	181	193	275	287	183	186	246	246
AG149_04_hb_M	211	211	281	281	193	193	263	263	186	206	308	308	206	209	298	298	169	169	283	286	191	197	280	286	175	175	287	287	183	186	246	246
AG149_05_h_M	211	211	281	296	184	193	257	260	186	194	308	314	206	209	298	310	169	190	283	295	182	197	280	286	172	175	275	287	183	183	246	246
AG149_06_h_M	202	202	281	281	193	193	260	260	186	194	308	314	206	209	000	000	184	190	295	295	197	197	277	286	175	181	287	287	183	186	246	246
AG149_07_hb_M	202	211	281	296	184	193	260	263	206	242	308	314	206	209	298	304	169	190	283	295	182	191	280	286	181	193	287	287	183	183	246	246
AG149_08_h_M	202	211	281	296	184	193	260	263	186	194	308	314	206	209	298	310	184	190	295	295	182	191	286	286	181	193	275	275	183	183	246	246
AG149_09_hb_M	211	211	281	281	193	193	257	260	194	242	308	314	206	209	298	304	184	190	283	295	182	197	280	286	193	193	287	287	183	183	246	246
AG149_10_h_M	202	211	281	281	184	193	257	260	206	242	308	308	206	209	304	304	184	190	283	295	197	197	277	286	175	181	275	275	183	186	246	246
AG149_11_hb_M	211	211	281	281	193	193	260	263	186	194	308	308	206	209	298	310	169	190	283	295	191	197	277	286	193	193	287	287	183	186	246	246
AG149_12_hb_M	211	211	281	296	193	193	257	263	186	194	308	308	206	209	298	304	184	190	283	295	000	000	280	286	175	181	275	275	183	183	246	246
AG149_13_hb_M	211	211	281	296	193	193	257	260	186	206	308	308	206	209	298	304	169	190	295	295	182	191	280	286	190	193	275	275	183	186	246	246
AG149_15_h_M	211	211	281	296	193	193	257	263	206	242	308	308	209	209	298	310	169	184	286	295	182	197	274	286	175	175	275	287	183	183	246	246
AG149_16_hb_M	202	211	281	296	184	193	257	263	194	242	308	308	206	209	298	310	169	190	283	295	191	197	274	286	175	181	275	275	183	183	246	246
AG149_17_hb_M	202	211	281	296	193	193	260	263	206	242	308	308	206	209	304	310	169	169	283	286	182	197	280	286	181	193	275	275	183	183	246	246
AG149_18_hb_M	202	211	281	296	184	193	257	260	186	206	308	308	206	209	298	310	169	187	286	295	200	200	280	286	000	000	287	287	186	186	246	246
AG149_19_hb_M	211	211	281	296	184	193	257	260	194	242	308	314	206	209	298	310	169	169	286	286	182	191	286	286	175	175	275	287	183	186	246	246
AG149_20_h_M	211	211	281	281	184	184	257	263	186	194	308	308	206	209	310	310	190	190	295	295	000	000	000	000	175	175	287	287	183	183	246	246
AG219_01_h_M	205	211	281	293	184	193	257	257	202	206	316	316	206	206	298	304	169	184	000	000	194	194	000	000	169	175	275	275	183	183	246	246
AG219_02_h_M	208	211	296	299	184	184	257	260	222	226	312	316	206	209	304	304	169	184	000	000	182	182	000	000	169	175	275	275	186	186	246	246
AG219_03_hb_M	196	208	296	296	193	193	257	260	206	222	316	316	209	212	301	304	169	169	000	000	182	194	000	000	175	190	275	275	186	186	246	258
AG219_04_hb_M	208	208	290	296	193	193	257	263	202	202	308	316	209	212	301	304	169	169	283	286	182	182	000	000	175	175	275	287	186	186	246	246
AG219_05_hb_M	208	208	281	281	184	193	257	263	202	206	316	316	209	209	304	304	169	169	283	283	194	194	000	000	175	175	275	287	183	186	246	258
AG219_06_hb_M	208	211	293	296	184	184	257	260	202	206	314	316	206	209	304	304	169	184	283	289	182	182	286	286	175	187	284	284	186	186	255	258
AG219_07_hb_M	196	208	281	281	193	193	257	260	206	222	308	316	209	212	304	304	169	169	283	283	182	194	286	286	175	190	275	287	186	186	246	246
AG219_08_hb_M	196	211	281	290	193	193	260	263	202	222	308	308	209	209	301	304	169	172	280	286	182	194	286	286	175	190	275	275	186	186	246	246
AG219_09_hb_M	208	208	281	281	184	193	263	263	206	222	316	316	209	209	301	304	169	169	283	283	182	194	280	286	175	175	275	287	186	186	246	258
AG219_10_hb_M	000	000	000	000	184	193	000	000	202	206	308	316	206	209	304	307	169	169	283	283	182	194	280	286	000	000	275	275	186	186	000	000
AG219_11_hb_M	208	208	281	281	184	184	260	260	202	202	316	316	206	206	304	304	169	169	283	283	182	182	280	280	169	169	275	275	186	186	246	255
AG219_12_hb_M	196	211	281	296	184	193	263	263	202	202	308	308	209	212	304	304	169	172	283	286	182	194	286	286	172	175	275	287	183	186	246	246
AG219_13_hb_M	208	214	293	305	184	184	260	260	194	206	316	316	206	209	298	307	169	169	283	283	182	182	280	286	187	190	275	284	186	186	246	246
AG219_14_hb_M	196	211	281	290	193	193	257	263	202	202	308	308	209	212	304	304	169	172	286	286	182	194	280	286	175	190	275	287	186	186	246	258
AG219_15_hb_M	208	208	281	284	184	193	257	257	202	202	308	316	206	209	307	307	172	172	286	286	182	191	286	289	166	166	275	275	186	192	246	246
AG219_16_hb_M	208	211	281	305	184	184	257	260	202	202	308	316	206	206	298	304	169	169	277	286	182	182	280	289	169	187	275	275	183	183	246	255
AG219_17_hb_M	208	208	290	296	193	193	260	263	202	222	308	316	209	209	301	304	169	172	283	289	182	194	286	286	175	175	275	287	186	186	246	246
AG219_18_h_M	208	208	281	293	184	193	257	260	194	226	308	314	206	206	304	304	169	184	286	286	182	191	280	286	187	187	275	275	186	186	246	246
AG219_19_hb_M	196	211	296	296	184	193	257	263	202	202	308	316	209	209	301	304	169	172	286	289	182	194	286	286	175	190	275	275	186	186	246	258
AG219_20_h_M	211	211	281	299	184	184	257	260	202	206	308	316	206	209	304	307	169	184	277	286	182	182	280	289	169	169	284	284	198	201	246	255
AG219_21_h_M	208	208	296	296	184	193	257	263	202	202	308	316	209	209	304	304	169	172	286	289	182	194	286	286	175	175	275	275	186	186	246	246
AG219_22_h_M	211	211	296	305	184	184	257	260	206	226	316	316	209	209	304	304	169	184	286	286	182	182	286	289	190	193	275	275	186	186	246	255
AG219_23_hb_M	196	208	296	296	184	193	263	263	202	202	316	316	209	209	301	304	169	169	286	286	182	194	280	286	175	190	275	287	186	186	246	258
AG219_24_h_M	208	211	281	299	184	193	257	260	206	226	308	316	206	206	304	304	169	169	286	292	182	191	286	286	169	175	284	284	186	186	246	246
AG219_25_h_M	205	205	293	293	184	193	257	257	194	210	308	308	206	206	298	304	169	184	289	289	194	194	286	286	175	175	275	278	186	186	246	246
AG219_28_hb_M	196	208	287	299	184	193	000	000	202	214	308	314	206	206	298	304	000	000	000	000	182	194	280	286	000	000	275	284	183	186	246	255
AG219_29_hb_M	211	211	281	296	184	193	263	266	202	222	308	316	206	206	304	304	169	172	280	283	182	182	286	286	175	175	275	275	186	186	246	255
AG219_30_hb_M	208	208	281	287	184	193	257	263	202	214	314	316	206	206	304	304	169	172	277	283	182	182	286	286	172	184	275	275	186	186	246	246
AG219_34_hb_M	000	000	000	000	184	184	000	000	194	202	308	314	206	206	304	304	169	169	000	000	000	000	286	286	169	175	275	284	186	186	246	246
AG219_35_hb_M	211	211	281	296	184	193	257	263	202	214	308	314	206	206	000	000	169	184	283	295	182	191	286	286	175	175	275	275	186	186	246	246
AG219_37_hb_M	196	211	281	287	184	184	257	266	194	222	308	314	206	206	000	000	169	184	280	286	182	194	286	286	169	175	275	275	186	186	246	255
AG219_39_hb_M	211	211	281	287	184	193	263	266	202	214	314	316	206	209	304	304	169	184	283	295	191	194	286	286	175	175	275	275	186	186	246	255
AG250_01_hb_M	208	211	000	000	184	184	000	000	202	226	308	316	206	206	304	304	169	184	280	283	182	191	286	286	172	175	275	275	183	186	246	246
AG250_02_h_M	208	211	287	296	184	193	263	263	202	226	308	316	206	206	304	304	169	169	283	289	191	191	286	286	175	190	275	275	186	186	246	258
AG250_03_h_M	208	211	281	311	184	184	257	263	202	226	308	316	206	206	304	304	169	184	277	283	182	191	286	286	172	175	275	275	183	186	246	246
AG250_04_h_M	208	208	281	281	184	184	263	263	202	226	308	316	206	206	304	304	169	169	280	283	182	194	286	286	172	172	275	275	186	186	246	246
AG250_05_hb_M	208	208	281	296	184	193	257	263	202	202	314	316	206	206	304	304	169	169	283	289	182	191	286	286	172	172	275	275	186	186	246	246
AG250_06_hb_M	208	211	281	296	184	184	257	263	202	226	314	316	206	206	304	304	169	184	000	000	182	191	286	286	000	000	275	275	186	186	246	258
AG250_07_h_M	208	208	287	296	184	193	257	263	226	226	308	314	206	206	304	304	169	184	283	286	182	191	286	286	190	190	275	275	186	186	246	258
AG250_08_h_M	208	208	281	296	184	184	257	257	202	226	308	316	206	206	304	304	169	184	280	286	182	191	286	286	172	172	275	275	186	186	246	246
AG250_09_h_M	208	211	281	296	184	193	257	266	202	226	316	316	206	206	304	304	169	169	286	292	191	191	286	286	175	190	275	275	186	186	246	258
AG250_10_hb_M	208	208	296	296	184	184	257	266	226	226	308	316	206	206	304	304	184	184	283	286	182	182	286	286	172	172	275	275	186	186	246	258
AG250_11_hb_M	208	208	299	299	184	184	257	266	194	202	308	314	206	206	298	298	169	172	286	286	182	182	286	289	166	190	275	284	183	186	255	258
AG250_12_h_M	208	211	281	287	184	193	257	263	202	226	316	316	206	206	304	304	184	184	286	286	182	191	286	286	175	190	275	275	186	186	246	246
AG250_13_h_M	000	000	000	000	184	184	000	000	194	202	308	316	000	000	000	000	169	169	280	283	000	000	280	286	172	175	275	284	186	186	246	246
AG250_14_h_M	208	208	000	000	184	184	263	266	202	226	308	316	206	206	304	304	169	184	283	292	182	194	286	286	172	190	275	275	183	186	246	258
AG250_15_h_M	208	211	296	311	184	184	257	263	202	226	316	316	206	206	304	304	169	184	283	286	182	191	286	286	172	175	275	275	183	186	246	246
AG250_16_h_M	208	211	296	311	184	184	263	263	202	226	308	316	206	206	304	304	169	169	283	283	182	191	286	286	172	175	275	275	186	186	246	246
AG250_17_h_M	208	208	281	281	184	184	257	257	226	226	308	308	206	206	304	304	169	169	283	283	182	191	286	286	172	172	000	000	186	186	246	246
AG250_18_hb_M	208	211	281	296	184	193	257	263	226	226	314	316	206	206	304	304	169	184	286	286	182	191	286	286	172	175	275	275	186	186	246	246
AG250_19_h_M	208	211	281	296	184	184	257	257	202	226	316	316	206	206	304	304	169	184	000	000	000	000	286	286	172	175	275	275	183	186	246	246
AG250_21_h_M	208	211	296	311	184	184	263	263	202	226	308	308	206	206	304	304	000	000	000	000	000	000	000	000	000	000	275	284	000	000	246	249
AG250_23_h_M	211	211	281	296	184	184	263	263	202	202	308	316	206	206	304	304	169	169	000	000	000	000	000	000	175	175	275	275	183	186	246	246
AG250_24_h_M	208	211	281	311	184	184	257	263	202	202	308	308	206	206	304	304	169	169	280	283	182	194	286	286	172	175	275	275	183	186	246	246
AG250_25_h_M	208	211	281	281	184	184	257	257	202	226	308	316	206	206	304	304	169	184	280	283	182	194	286	286	172	175	275	275	186	186	246	246
AG250_26_h_M	208	208	281	296	184	184	000	000	202	226	308	316	206	206	304	304	169	184	283	286	182	191	286	286	175	175	275	275	186	186	246	246
AG250_27_h_M	208	208	281	296	184	184	263	263	202	202	308	316	206	206	304	304	169	169	280	283	182	191	286	286	172	172	275	275	186	186	246	246
AG250_28_h_M	208	211	281	296	184	193	257	263	202	226	316	316	206	206	304	304	169	184	286	292	182	191	286	286	172	175	275	275	186	186	246	258
AG250_29_hb_M	208	211	287	296	184	193	263	266	226	226	316	316	206	206	304	304	169	184	286	292	182	191	286	286	175	190	275	275	186	186	246	258
AG250_30_h_M	211	211	281	296	184	184	263	263	202	226	308	316	206	206	304	304	169	184	280	286	182	191	286	286	175	175	275	275	186	186	246	246
AG250_31_h_M	211	211	281	296	184	193	263	263	202	226	316	316	206	206	304	304	169	184	283	292	000	000	286	286	172	175	275	275	186	186	246	258
AG250_33_hb_M	208	211	281	296	184	193	257	266	202	226	316	316	206	206	304	304	169	169	283	292	182	182	286	286	172	175	275	275	186	186	246	246
Duekoué
DU053_03_hb_M	196	211	281	299	193	193	263	278	206	210	308	318	203	206	298	301	172	190	000	000	194	194	000	000	172	184	275	287	186	186	246	246
DU053_05_hb_M	196	211	275	281	193	193	257	263	206	218	308	318	206	206	298	301	172	190	286	286	194	194	286	286	175	184	287	308	186	192	246	246
DU053_06_hb_M	196	196	275	281	184	193	257	278	206	218	308	310	206	206	298	298	172	187	280	286	000	000	286	286	181	181	275	287	186	186	246	246
DU053_07_hb_M	196	211	275	281	193	193	257	278	206	210	308	318	206	206	298	301	172	187	280	286	194	194	280	286	175	184	275	287	186	192	246	246
DU053_08_hb_M	196	196	281	299	193	193	263	278	206	218	308	318	206	209	301	301	169	190	286	286	194	194	280	286	181	181	275	308	186	192	246	246
DU053_09_hb_M	196	196	275	281	193	193	257	278	206	210	308	310	206	206	301	301	172	190	280	286	194	194	280	280	181	184	287	308	186	192	246	246
DU053_10_hb_M	211	211	281	299	193	193	257	257	206	218	308	310	209	209	301	301	169	190	286	286	194	194	286	286	184	184	275	287	186	192	246	246
DU053_11_hb_M	196	196	281	299	184	193	263	278	206	210	308	310	206	209	298	298	169	190	286	286	194	194	280	286	181	181	275	308	186	186	246	246
DU053_12_hb_M	211	211	281	299	193	193	257	257	206	218	308	318	206	206	301	301	169	190	286	286	194	194	280	280	184	184	275	308	186	186	246	246
DU053_13_hb_M	196	211	281	299	193	193	257	278	206	210	308	310	206	209	298	301	172	187	286	286	194	194	280	280	175	184	275	308	186	192	246	246
DU053_14_hb_M	211	211	281	299	184	193	257	257	206	218	308	318	206	209	301	301	172	190	280	286	194	194	286	286	184	184	275	275	186	192	246	246
DU053_15_hb_M	196	211	281	299	184	193	257	278	206	210	308	318	206	209	301	301	169	187	280	286	194	194	280	286	175	184	275	275	186	186	246	246
DU114_01_h_F	196	196	281	281	184	184	257	263	202	210	308	308	209	212	298	298	169	169	280	286	194	194	286	286	178	178	275	275	186	186	246	246
DU114_02_hb_F	208	211	000	000	184	184	257	257	194	210	308	308	203	206	298	301	169	172	000	000	194	194	000	000	172	184	275	284	186	186	246	246
DU114_04_hb_F	214	214	275	284	184	184	263	269	202	206	308	316	209	209	301	301	169	169	286	286	191	194	286	286	187	187	275	275	186	192	246	246
DU114_05_hb_F	211	211	287	287	184	187	260	278	194	210	310	314	206	209	301	301	169	199	280	280	191	194	283	286	166	166	275	284	186	192	246	246
DU114_06_hb_F	196	196	275	284	184	193	257	263	198	202	308	310	206	206	298	301	169	169	286	286	182	197	286	286	187	187	275	275	186	192	246	246
DU114_07_hb_F	208	211	281	287	184	184	257	278	194	210	308	308	203	209	298	301	169	172	283	286	191	194	280	289	172	184	284	287	186	186	246	246
DU114_08_hb_F	211	211	281	290	184	184	257	257	194	210	308	308	203	209	298	301	169	172	286	286	191	191	280	289	184	184	275	284	186	186	246	246
DU114_09_hb_F	208	211	281	287	184	184	000	000	194	210	308	314	206	209	301	301	169	172	280	286	191	194	280	286	172	184	275	284	186	192	246	246
DU114_10_hb_F	196	208	287	287	184	184	257	278	194	210	308	308	206	209	298	301	169	172	283	286	194	194	286	289	172	184	284	287	186	186	246	246
DU114_11_hb_F	196	208	290	314	184	184	257	257	194	210	308	314	203	206	298	301	169	199	280	283	191	191	280	286	172	184	284	287	186	186	246	246
DU114_12_hb_F	196	208	290	314	184	184	257	278	194	210	308	314	203	206	298	301	169	199	286	286	194	194	286	286	172	184	284	287	186	186	246	246
DU114_13_hb_F	208	211	284	284	184	193	257	263	210	210	308	316	206	212	301	307	169	172	277	277	188	197	286	286	178	187	275	275	186	186	246	246
DU114_14_hb_F	196	196	287	290	184	184	257	257	194	202	308	308	206	206	301	301	169	172	280	286	191	194	280	286	187	187	275	284	186	186	246	246
DU114_15_hb_F	211	211	284	284	193	193	263	269	198	202	308	316	206	206	298	301	169	169	000	000	194	197	000	000	187	187	275	275	186	192	246	246
DU114_16_hb_F	196	196	281	290	184	184	257	257	194	210	308	314	203	209	298	301	169	199	286	286	191	194	280	286	178	178	275	284	186	186	246	246
DU114_17_hb_F	196	196	287	287	184	187	260	278	194	210	310	314	209	209	301	301	169	199	280	289	191	191	286	286	187	187	275	284	186	192	246	246
DU114_18_hb_F	208	211	281	287	184	184	257	278	194	210	308	308	203	206	298	301	169	199	280	283	194	194	286	289	172	184	284	287	186	186	246	246
DU197_01_hb_M	199	211	290	302	184	193	257	260	202	218	308	308	209	209	301	301	169	169	280	283	194	197	286	286	169	172	284	284	186	195	246	246
DU197_02_hb_M	211	211	302	302	184	184	257	260	186	202	308	308	209	209	301	301	169	169	000	000	191	194	280	280	166	169	275	281	183	186	246	246
DU197_03_hb_M	199	211	281	290	184	193	257	275	186	210	308	308	206	206	301	301	163	169	280	280	191	197	280	286	169	172	284	284	183	195	246	264
DU197_04_hb_M	199	211	281	290	184	193	260	260	202	218	308	308	209	209	298	301	169	190	283	283	194	197	280	286	172	172	284	284	183	183	246	246
DU309_02_h_M	196	208	293	299	184	184	257	257	206	210	308	308	206	206	000	000	172	178	000	000	191	194	280	280	163	166	281	281	186	186	246	246
DU309_03_hb_M	217	217	272	272	193	196	260	275	202	206	308	314	209	212	310	310	169	169	000	000	194	194	280	280	181	184	281	281	186	198	246	246
DU309_05_h_M	196	208	281	293	184	184	257	263	198	206	308	308	206	206	301	304	169	178	283	286	194	194	280	286	163	166	281	281	186	186	246	246
DU309_06_hb_M	214	217	290	305	193	196	275	275	202	206	308	314	203	206	304	304	172	181	286	286	194	194	280	286	175	184	281	284	186	186	246	246
DU309_07_h_M	196	211	287	302	184	184	257	275	194	198	308	308	206	209	301	301	169	169	280	280	194	197	280	280	181	184	275	275	183	186	246	246
DU309_08_h_M	208	208	281	287	184	193	257	257	194	202	308	308	206	209	000	000	169	169	280	280	197	197	280	280	169	169	275	281	186	186	246	246
DU309_09_h_M	196	196	281	281	184	184	257	257	206	214	308	308	206	212	301	304	172	184	283	286	191	191	286	286	181	181	275	275	186	186	246	246
DU309_10_hb_M	217	217	305	305	184	193	260	275	202	206	308	312	212	212	304	304	169	169	289	289	191	194	280	286	175	175	275	281	186	186	246	246
DU309_11_h_M	208	208	281	299	184	184	254	257	206	210	308	308	206	206	301	307	172	184	280	289	191	194	286	286	181	181	281	281	186	186	246	246
DU309_12_h_M	208	208	293	299	184	184	257	257	214	222	308	308	206	212	301	304	172	184	280	286	194	194	280	283	163	163	275	275	186	186	246	246
DU309_14_h_M	196	211	293	293	193	193	251	254	202	206	306	306	206	206	292	292	169	172	280	286	194	197	280	286	181	184	275	275	186	186	246	246
DU309_15_h_M	208	208	281	299	184	184	257	263	206	214	308	316	206	206	301	304	169	184	283	286	191	194	286	286	163	163	275	281	186	186	246	246
DU309_16_h_M	196	214	287	302	184	193	257	257	194	198	308	308	206	209	298	304	169	181	280	286	194	197	280	292	181	184	275	275	186	186	246	246
DU309_17_h_M	208	208	281	281	184	184	257	257	210	222	308	316	206	212	301	301	172	178	280	289	194	197	280	283	181	181	275	281	186	186	246	246
DU309_18_h_M	196	196	293	293	184	184	263	272	194	202	308	312	206	209	298	298	169	172	280	286	194	194	280	280	181	181	275	281	195	195	246	246
DU309_19_h_M	196	196	281	281	184	184	257	257	210	222	308	308	206	206	301	301	172	178	280	289	191	194	286	286	181	181	275	275	186	186	246	246
DU309_20_h_M	196	208	281	293	184	184	257	263	210	222	308	316	206	206	301	304	172	178	280	289	194	197	286	286	163	166	281	281	186	186	246	246
DU309_21_h_M	211	211	287	293	184	184	260	275	206	210	308	316	209	215	301	301	172	172	289	292	194	194	280	289	181	181	269	284	186	186	246	252
DU309_22_hb_M	196	196	275	275	184	193	257	275	206	214	308	308	206	212	298	304	172	184	280	289	191	194	280	280	166	169	278	287	186	186	246	246
DU309_23_hb_M	205	211	281	287	196	196	257	272	194	202	308	310	206	209	301	301	172	184	280	283	194	194	280	286	163	184	275	296	183	183	246	258
DU309_24_hb_M	196	208	296	311	190	193	257	275	194	206	308	308	206	212	301	304	172	178	280	280	191	194	286	286	166	169	278	287	186	186	246	246
DU309_25_hb_M	208	208	290	296	190	193	257	275	194	214	308	312	206	209	298	304	175	184	283	292	194	194	280	286	166	166	275	278	186	186	246	246
DU309_26_hb_M	196	208	275	290	184	193	263	275	194	206	308	312	206	212	298	304	172	184	280	292	194	194	280	289	169	169	275	278	186	186	246	246
DU309_27_hb_M	217	220	284	287	184	184	257	272	194	202	308	310	209	209	301	301	172	184	274	274	191	194	286	286	166	166	275	284	183	183	246	255
DU309_28_hb_M	220	220	284	287	184	184	260	275	194	202	308	310	209	209	298	301	169	172	274	274	194	194	280	286	184	184	275	296	183	183	246	258
DU309_29_hb_M	211	211	284	287	184	184	257	272	194	202	308	310	206	209	301	301	169	172	274	298	194	194	286	286	163	166	275	296	183	183	246	258
DU309_30_hb_M	000	000	000	000	184	184	257	272	194	202	308	308	206	209	301	301	169	172	280	283	191	194	280	286	163	166	275	284	183	183	246	258
DU309_31_hb_M	205	211	281	287	184	196	272	275	202	202	308	310	209	209	298	301	172	184	268	280	194	194	280	286	163	184	275	296	183	183	246	258
DU309_32_hb_M	196	196	275	290	184	193	257	275	206	214	308	312	206	212	298	298	175	184	283	292	194	194	280	289	166	166	275	278	186	186	246	246
DU319_01_h_M	211	214	275	296	184	187	257	260	210	214	308	316	206	209	304	304	169	172	286	292	194	194	286	286	166	181	284	284	186	186	246	246
DU319_02_h_M	196	196	296	302	184	193	257	260	202	202	308	312	206	215	301	301	187	208	280	283	194	194	280	289	166	166	281	284	183	192	246	246
DU319_03_h_M	196	196	275	275	000	000	257	260	210	214	308	312	206	206	298	304	169	181	283	286	194	194	286	289	181	187	284	287	183	192	246	246
DU319_04_h_M	211	211	275	293	184	184	257	260	194	210	308	316	206	209	301	301	169	172	286	292	194	194	286	286	181	181	284	284	183	186	246	246
DU319_05_h_M	196	196	284	290	190	193	260	260	194	206	308	312	206	206	301	304	169	169	283	286	194	194	000	000	181	181	287	287	186	186	246	246
DU319_06_h_M	000	000	000	000	184	190	260	260	194	206	308	314	206	206	301	304	172	181	283	286	194	194	280	280	181	184	275	284	192	192	246	246
DU319_07_h_M	202	211	275	296	184	184	260	260	202	202	308	316	206	206	298	298	172	172	280	301	194	194	286	286	178	187	275	275	186	186	246	246
DU319_08_h_M	202	214	275	284	184	190	260	260	194	210	308	312	206	206	298	301	169	169	283	286	194	194	286	286	178	184	287	287	186	186	246	246
DU319_09_h_M	196	208	275	284	190	193	260	260	210	214	308	312	206	206	301	304	169	169	283	286	194	194	286	289	181	184	275	287	186	186	246	246
DU319_12_h_M	196	208	275	290	184	193	260	260	194	206	308	314	206	206	301	301	169	169	283	286	194	194	280	286	181	184	275	287	192	192	246	246
DU319_13_hb_M	208	211	275	296	184	184	260	278	202	210	308	308	209	215	301	301	169	172	283	301	194	194	286	286	166	178	275	275	183	186	246	246
DU319_14_hb_M	208	211	275	296	184	193	260	278	202	202	308	308	206	215	301	301	172	172	280	301	194	194	280	286	178	187	281	284	186	186	246	246
DU319_15_h_M	211	211	275	293	184	184	260	263	206	206	308	316	209	209	298	301	169	187	283	286	194	194	286	286	166	166	281	281	183	186	246	246
DU319_16_h_M	202	202	296	299	184	184	260	260	202	210	308	308	206	206	298	298	169	172	280	283	194	194	286	286	187	187	275	281	186	186	246	246
DU319_17_h_M	208	208	290	293	184	184	257	275	194	210	308	308	209	209	301	301	169	184	283	286	191	194	280	289	184	184	278	281	186	186	246	246
DU319_18_h_M	211	211	275	293	184	187	257	260	194	210	308	316	209	209	304	310	169	172	283	286	194	194	286	286	181	181	275	284	183	183	246	246
DU319_19_h_M	211	214	275	296	184	187	257	260	210	214	308	308	206	209	304	304	169	172	286	292	194	194	286	286	166	184	284	284	183	183	246	246
DU319_20_h_M	208	208	275	302	184	184	260	260	202	210	308	316	209	215	301	301	169	172	280	283	194	194	280	286	166	166	275	275	183	186	246	246
DU319_21_h_M	196	196	293	296	184	184	260	269	210	214	308	308	206	209	304	304	169	172	283	286	194	194	280	286	184	184	284	284	183	183	246	246
DU319_22_h_M	202	202	299	302	184	193	260	260	202	210	308	308	206	215	298	301	172	172	283	301	194	194	286	286	187	187	275	284	183	186	246	246
DU319_23_hb_M	196	196	293	314	184	184	260	263	210	222	308	308	206	209	298	301	172	172	283	289	194	194	280	286	181	187	275	281	183	183	246	246
DU319_24_hb_M	196	208	293	314	184	184	257	260	194	210	308	308	206	209	298	301	172	190	280	292	194	194	280	286	181	190	275	281	186	186	246	246
DU319_25_hb_M	196	196	290	305	184	193	260	263	194	210	308	308	206	209	301	301	172	190	280	292	194	197	280	286	181	187	275	284	186	192	246	246
DU319_26_hb_M	196	208	290	314	184	184	260	263	210	222	308	308	206	209	298	301	172	190	280	292	194	194	286	286	181	187	281	299	183	183	246	246
DU319_27_hb_M	208	208	293	314	184	184	257	260	210	222	308	308	206	209	301	301	172	190	289	292	194	194	280	286	187	187	275	284	186	186	246	246
DU319_29_hb_M	196	208	293	305	184	193	257	260	210	222	308	308	206	209	298	301	172	190	283	289	197	197	286	286	181	190	281	299	183	183	246	246
DU326_01_h_F	205	214	293	299	184	184	278	278	198	214	308	316	203	206	298	301	172	184	283	283	194	194	286	289	175	178	281	293	186	186	246	246
DU326_02_h_F	211	211	281	290	184	193	257	263	210	226	308	316	209	209	298	304	169	172	283	289	194	194	286	286	169	169	275	275	183	192	246	246
DU326_03_h_F	211	214	000	000	184	184	269	278	000	000	308	316	206	206	298	301	172	184	277	283	191	194	000	000	166	178	000	000	183	183	246	246
DU326_06_hb_F	211	223	290	290	184	193	257	281	194	210	308	316	206	209	301	301	169	172	000	000	197	197	000	000	166	172	293	293	186	198	246	246
DU326_07_hb_F	211	211	278	290	184	184	257	260	206	218	308	308	206	212	298	298	181	208	000	000	191	197	286	286	184	187	275	284	186	186	246	246
DU326_09_hb_F	211	211	293	293	184	184	257	278	202	202	308	308	212	215	301	301	184	193	283	286	194	194	280	286	184	184	272	278	186	186	246	246
DU326_10_hb_F	211	211	293	296	184	196	257	260	000	000	308	316	206	212	301	301	169	187	280	283	194	194	280	286	175	175	275	287	183	186	246	258
DU326_11_hb_F	211	211	000	000	184	184	257	278	198	214	308	316	000	000	000	000	169	172	277	283	191	194	280	289	000	000	000	000	186	186	246	246
DU326_12_hb_F	208	211	290	293	184	193	257	260	202	210	308	314	209	212	298	307	169	172	277	283	194	194	286	286	172	193	275	275	183	186	246	246
DU326_13_hb_F	211	211	293	293	184	184	275	278	198	202	308	318	206	212	301	301	169	190	280	283	191	194	286	286	184	190	275	275	186	186	246	246
DU326_14_hb_F	211	211	278	290	184	184	257	260	206	226	316	316	206	206	000	000	169	193	289	289	194	194	280	280	187	187	284	284	186	186	246	246
DU326_15_hb_F	211	211	293	293	184	184	275	278	202	202	308	308	206	209	301	301	169	190	280	283	194	194	286	286	184	184	275	275	186	186	246	246
DU329_01_h_M	208	211	281	296	184	184	260	263	194	206	308	308	206	212	301	307	184	187	000	000	197	212	000	000	166	169	284	284	186	186	246	246
DU329_02_h_M	208	208	284	290	184	193	257	263	194	206	308	308	203	206	301	304	169	184	000	000	194	197	280	280	172	175	278	284	186	186	246	246
DU329_03_h_M	232	232	275	293	184	184	266	278	194	202	308	308	203	206	298	304	169	169	283	283	194	194	280	286	172	175	284	284	186	186	246	246
DU329_04_h_M	208	211	278	293	184	193	260	272	202	202	308	308	209	209	000	000	181	181	280	286	000	000	000	000	181	196	275	275	186	186	246	246
DU329_05_h_M	208	211	290	296	184	184	257	266	214	234	308	316	206	209	298	301	169	190	283	295	194	194	000	000	181	181	287	287	186	186	246	246
DU329_06_h_M	208	211	281	290	184	184	257	263	202	206	308	318	206	212	000	000	169	169	283	286	197	197	286	286	169	175	284	284	186	186	246	246
DU329_07_h_M	208	232	293	293	184	193	257	260	194	202	308	308	206	206	301	304	169	172	283	289	194	197	280	286	175	181	284	290	183	183	246	246
DU329_08_h_M	196	196	290	293	184	184	257	263	206	214	308	308	209	209	301	301	169	187	286	289	191	191	286	289	184	184	275	281	186	186	246	246
DU329_09_hb_M	208	208	284	296	184	193	260	260	194	194	308	308	206	206	298	304	169	184	280	280	194	194	280	283	175	175	275	284	186	186	246	246
DU329_10_h_M	208	208	284	296	184	193	260	260	206	206	308	308	206	206	298	298	169	169	283	283	194	194	280	280	169	175	284	284	186	186	246	246
DU329_12_h_M	208	211	287	317	184	193	260	272	194	194	308	308	206	209	301	301	169	169	283	289	194	194	283	286	181	196	275	278	186	186	246	246
DU329_13_h_M	211	211	287	287	184	193	260	263	202	202	308	308	206	209	301	301	169	169	286	289	194	194	286	286	175	175	275	278	186	186	246	246
DU329_14_h_M	208	211	281	296	184	184	260	263	194	206	308	308	206	206	304	304	184	187	280	286	191	194	280	280	166	169	284	284	186	186	246	246
DU329_15_h_M	208	208	275	293	184	193	257	260	194	210	308	308	203	206	304	304	169	169	283	289	194	194	286	286	172	172	281	290	186	186	246	246
DU329_16_h_M	208	208	281	290	184	184	254	257	206	206	308	318	206	206	301	304	169	169	283	286	200	200	280	286	175	175	284	284	189	189	246	246
DU329_17_h_M	214	217	281	287	184	184	263	278	206	214	308	316	212	212	301	301	169	187	286	289	191	197	000	000	184	187	281	284	186	186	246	246
DU329_18_h_M	208	211	290	296	184	193	275	275	194	234	308	308	206	215	301	307	172	190	283	295	194	194	280	286	172	181	287	287	186	186	246	246
DU329_22_hb_M	196	196	281	284	184	184	260	275	194	206	308	308	206	209	298	301	000	000	283	286	194	194	286	286	172	181	284	287	186	192	246	246
DU329_23_hb_M	214	214	284	290	184	184	260	260	206	214	308	308	206	209	301	304	169	169	283	286	194	194	280	286	184	184	275	284	192	192	246	246
DU329_26_hb_M	196	211	284	290	184	184	257	260	210	214	308	308	206	206	304	304	169	181	283	286	194	194	280	283	178	181	284	287	186	186	246	246
DU329_27_hb_M	202	202	281	281	184	193	260	275	194	206	308	308	206	206	301	304	169	172	286	286	191	191	286	286	187	187	284	290	186	186	246	246
DU329_28_hb_M	202	214	281	281	184	193	260	275	194	206	308	316	206	206	301	301	169	172	283	286	191	194	286	286	166	187	272	284	186	186	246	246
DU329_29_hb_M	196	196	284	290	184	184	260	260	210	214	308	308	206	209	301	301	169	169	283	286	194	194	280	286	181	181	275	287	192	192	246	246
DU329_30_hb_M	211	214	284	290	184	193	260	260	194	210	308	308	206	206	301	304	169	181	280	283	194	194	283	286	178	181	275	287	192	192	246	246
DU330_01_h_M	223	223	290	302	184	184	257	278	194	210	308	316	206	212	298	298	172	187	277	277	194	194	286	286	196	196	275	281	183	186	246	246
DU330_02_h_M	211	211	290	305	184	193	260	278	202	218	308	316	206	212	298	301	172	172	277	283	194	194	280	286	199	199	275	287	183	183	246	246
DU337_01_h_M	211	211	299	299	184	184	257	269	194	210	308	308	206	215	000	000	184	190	000	000	194	197	280	286	163	178	281	284	186	186	246	246
DU337_02_h_M	211	211	299	299	184	184	257	263	194	210	308	316	206	215	298	304	184	190	000	000	191	194	000	000	163	163	272	272	186	186	246	246
DU337_03_h_M	196	196	281	284	184	193	257	278	194	230	308	308	206	209	301	301	169	208	000	000	194	197	000	000	169	172	275	287	186	186	246	246
DU337_04_h_M	211	211	281	284	184	184	257	269	194	210	308	308	206	215	298	304	184	190	283	286	194	197	280	286	175	178	275	284	186	186	246	246
DU337_05_h_M	208	211	281	281	184	184	257	278	194	230	308	308	206	209	301	301	169	208	283	283	194	194	286	286	172	181	281	287	186	186	246	246
DU337_06_h_M	211	211	281	281	184	193	257	275	194	230	308	308	206	209	301	301	169	208	280	286	194	194	286	286	169	169	281	287	186	186	246	246
DU337_07_h_M	211	211	299	299	184	184	257	263	194	194	308	308	206	215	301	310	169	184	283	286	191	194	280	286	163	163	281	284	186	186	246	246
DU337_08_h_M	211	211	281	284	184	184	257	263	194	194	308	316	206	215	298	310	172	190	283	283	191	194	280	286	175	178	275	284	186	186	246	246
DU337_09_h_M	211	211	281	299	184	184	257	269	194	210	308	316	206	215	301	310	184	190	283	286	194	197	000	000	175	178	275	275	186	186	246	246
DU337_10_h_M	211	211	299	299	184	184	257	269	194	210	308	308	206	215	298	310	169	172	280	283	194	197	000	000	175	175	275	281	186	186	246	246
DU337_11_h_M	211	211	281	299	184	184	257	263	194	210	308	316	206	215	301	310	184	190	283	286	191	194	000	000	175	175	281	284	186	186	246	246
DU337_12_h_M	211	211	281	299	184	184	257	269	194	194	308	308	206	206	298	310	169	172	286	286	194	194	280	286	175	178	275	281	186	186	246	246
DU337_13_h_M	211	211	284	299	184	184	257	269	194	194	308	316	206	215	298	310	172	190	283	286	194	197	280	286	163	163	275	284	186	186	246	246
DU337_14_h_M	211	211	281	299	184	184	257	263	194	210	308	316	206	215	301	310	000	000	286	289	194	197	280	286	163	175	275	284	186	186	246	246
DU337_15_h_M	211	211	284	299	184	184	257	269	194	194	308	316	206	206	298	298	169	172	286	286	194	197	280	286	163	178	275	281	186	186	246	246
DU337_16_h_M	211	211	281	299	184	184	257	269	194	210	308	308	206	206	301	310	184	190	283	289	191	194	280	286	175	178	275	284	186	186	246	246
DU337_17_h_M	211	211	281	284	184	184	257	269	194	210	308	316	206	215	298	304	184	190	283	289	194	197	280	286	175	175	275	275	186	186	246	246
DU337_18_h_M	208	211	284	293	184	184	257	275	194	202	308	308	206	209	298	301	169	208	286	289	194	197	286	286	169	181	281	287	186	186	246	246
DU337_19_h_M	211	211	281	299	184	184	257	269	194	194	308	308	206	206	304	304	169	184	286	289	191	194	280	286	163	163	275	281	186	186	246	246
DU337_20_h_M	211	211	281	284	184	193	257	275	194	202	308	308	206	209	301	301	169	208	286	289	194	194	286	286	169	169	281	287	186	186	246	246
DU337_21_h_M	211	211	281	299	184	184	257	269	194	210	308	316	206	215	301	310	169	184	286	289	191	194	280	286	163	163	275	281	186	186	246	246
DU337_22_h_M	211	211	299	299	184	184	257	263	194	210	308	308	206	215	298	304	184	190	283	289	194	194	280	286	175	178	275	275	186	186	246	246
DU337_23_h_M	211	211	281	281	184	193	257	275	194	230	308	308	209	209	298	301	169	208	277	286	194	194	286	286	169	169	281	293	186	186	246	246
DU337_24_h_M	211	211	284	299	184	184	257	269	194	210	308	316	206	215	298	310	184	190	283	289	194	197	280	286	175	175	281	284	186	186	246	246
DU337_25_h_M	211	211	281	299	184	184	257	269	194	210	308	308	206	206	301	304	172	190	283	286	194	197	280	286	175	178	275	275	186	186	246	246
DU337_26_h_M	208	211	281	293	184	193	257	278	194	230	308	308	209	209	298	301	169	208	286	289	194	197	286	286	169	181	281	287	186	186	246	246
DU337_27_h_M	211	211	299	299	184	184	257	263	194	210	308	316	206	215	301	310	169	172	283	283	194	197	280	286	163	163	275	284	186	186	246	246
DU337_28_h_M	211	211	281	299	184	184	257	269	194	194	308	308	206	215	298	304	184	190	000	000	194	194	280	286	163	178	281	284	186	186	246	246
DU337_29_h_M	196	208	281	293	184	193	257	275	194	230	308	308	209	209	301	301	169	208	277	286	194	197	286	286	169	181	281	287	186	186	246	246
DU337_30_h_M	196	196	284	293	184	184	257	278	194	230	308	308	206	209	301	301	169	208	277	283	194	197	286	286	169	169	281	293	186	186	246	246
DU337_31_h_M	211	211	281	299	184	184	257	263	194	210	308	316	206	206	301	310	184	190	283	289	194	194	280	286	175	178	281	284	186	186	246	246
DU337_32_h_M	211	211	281	299	184	184	257	269	194	210	308	308	206	206	298	304	169	172	286	286	194	197	280	286	175	178	275	275	186	186	246	246
DU337_33_h_M	211	211	281	284	184	184	257	269	194	194	308	308	206	206	301	304	169	172	286	286	191	194	280	286	175	175	275	275	186	186	246	246
DU337_34_h_M	211	211	299	299	184	184	257	269	194	210	308	316	206	206	298	304	166	172	283	286	197	197	280	286	175	178	275	281	186	186	246	246
DU337_35_h_M	196	196	284	293	184	193	257	275	194	202	308	308	209	209	301	301	169	208	286	289	194	194	286	286	172	172	281	293	186	186	246	246
DU342_01_h_F	000	000	000	000	184	184	257	263	000	000	000	000	206	212	000	000	169	169	283	283	194	194	280	286	166	166	275	275	183	186	246	246
DU342_02_h_F	208	208	284	299	184	193	260	263	206	206	308	308	206	206	298	298	169	184	283	283	194	194	286	286	166	175	275	284	186	186	246	246
DU342_05_hb_F	205	214	281	284	184	184	257	257	206	206	308	308	206	212	298	301	169	169	000	000	194	197	000	000	166	178	278	284	183	186	246	246
DU342_07_hb_F	205	205	281	287	184	184	257	263	206	210	308	312	206	212	298	301	169	169	000	000	194	197	000	000	178	178	275	284	183	186	246	246
DU342_08_hb_F	205	205	281	287	184	184	263	266	206	210	308	308	206	212	298	304	169	169	000	000	194	197	000	000	175	178	278	284	183	186	246	246
DU342_11_hb_F	205	214	281	287	184	184	263	266	206	206	308	308	209	212	298	301	169	172	286	289	197	197	286	286	166	178	278	284	186	195	246	246
DU342_12_hb_F	205	205	281	284	184	184	257	257	206	210	308	312	206	206	298	301	169	169	280	283	191	194	286	286	178	178	278	284	183	186	246	246
DU342_13_hb_F	196	214	281	284	184	184	257	257	202	210	308	308	206	209	298	301	169	172	280	292	191	194	277	286	166	178	275	284	186	195	246	246
DU342_14_hb_F	184	211	284	284	184	184	257	257	206	206	308	308	209	209	298	298	000	000	000	000	000	000	000	000	000	000	000	000	183	183	246	246
DU342_20_hb_F	205	214	281	287	184	184	257	266	206	206	308	308	209	212	298	301	169	169	286	289	194	194	000	000	166	190	275	284	183	186	246	246
DU342_21_hb_F	205	214	281	284	184	184	257	257	206	206	308	312	206	206	298	301	169	169	283	289	194	197	286	286	166	190	275	284	183	186	246	246
DU342_22_hb_F	205	214	281	284	184	184	257	266	206	206	308	308	206	209	298	301	169	172	286	289	191	194	286	286	166	178	278	284	186	195	246	246
DU342_23_hb_F	196	196	281	284	184	184	257	266	202	210	308	312	209	212	304	304	169	169	000	000	000	000	000	000	190	190	275	284	186	195	246	246
DU342_25_hb_F	196	196	281	284	184	184	257	257	202	206	308	308	206	209	298	304	169	172	289	292	191	194	286	286	178	178	275	284	183	186	246	246
DU342_27_hb_F	196	214	281	284	184	184	257	266	206	206	308	312	206	206	298	298	169	169	286	289	194	197	286	286	166	190	278	284	183	186	246	246
DU342_28_hb_F	205	205	281	287	184	184	257	263	202	210	308	308	206	209	298	304	169	169	280	292	191	194	286	286	166	178	278	284	186	195	246	246
DU345_01_hb_M	208	208	293	293	184	193	278	278	194	194	308	312	206	206	298	298	172	184	000	000	194	194	292	292	166	166	278	287	183	186	246	246
DU345_02_h_M	208	208	293	293	184	184	257	260	194	202	308	308	212	218	298	298	169	169	000	000	191	194	000	000	175	178	275	284	186	186	246	246
DU345_03_h_M	208	208	281	293	184	184	263	275	194	194	308	308	206	212	298	301	169	172	000	000	191	194	000	000	178	178	281	284	186	201	246	246
DU345_04_h_M	208	208	284	293	184	184	257	263	202	214	312	318	212	212	304	304	169	169	280	289	191	197	286	286	184	184	278	278	192	195	246	246
DU345_05_h_M	217	217	287	293	184	193	257	260	194	214	308	308	212	212	298	301	169	169	280	289	191	197	286	286	187	187	275	284	186	186	246	246
DU345_06_h_M	208	220	287	293	184	193	260	263	202	214	308	308	209	218	301	301	169	172	000	000	191	197	286	286	178	193	275	284	186	186	246	246
DU345_07_h_M	208	208	275	281	184	190	257	260	194	214	308	314	206	206	298	298	163	169	286	286	194	182	280	286	172	184	284	287	183	183	246	246
DU345_08_h_M	211	211	281	299	184	184	257	260	194	210	308	312	206	206	000	000	169	169	283	283	194	194	280	286	184	184	275	281	186	186	246	246
DU345_09_h_M	208	211	281	281	184	193	260	275	210	202	308	308	209	209	298	298	000	000	000	000	000	000	000	000	000	000	000	000	186	186	246	246
DU345_10_h_M	208	208	275	290	184	190	257	260	202	214	308	314	206	206	298	298	172	181	283	286	194	194	000	000	184	184	284	287	183	183	246	246
DU345_12_h_M	205	208	290	293	184	193	257	275	214	214	308	312	212	212	304	304	169	169	283	286	194	197	286	286	166	184	278	278	183	195	246	246
DU345_14_h_M	000	000	000	000	184	184	263	275	194	202	308	308	209	212	000	000	169	169	283	283	191	191	286	286	187	193	284	284	186	186	246	246
DU345_15_hb_M	208	211	275	290	184	184	257	263	206	214	308	308	209	212	298	301	169	187	000	000	191	194	000	000	172	178	278	284	186	192	246	246
DU345_16_hb_M	217	217	284	287	184	184	260	275	202	222	308	308	206	212	301	301	169	172	283	286	191	191	000	000	181	181	275	290	186	186	246	246
DU345_17_hb_M	211	211	290	290	184	184	257	275	210	210	308	310	209	218	301	307	169	172	289	298	194	194	280	286	175	175	275	275	183	192	246	246
DU345_20_hb_M	211	211	290	290	184	184	257	275	210	222	308	308	206	218	298	307	169	172	286	298	194	194	286	286	175	175	275	275	183	192	246	246
DU345_21_hb_M	208	208	290	296	184	193	278	278	194	194	308	312	206	215	298	298	169	184	283	283	191	191	286	286	166	166	284	287	186	186	246	246
DU345_22_hb_M	205	211	281	296	184	184	266	278	206	206	308	308	206	209	298	298	169	172	286	289	194	197	286	286	178	181	275	287	183	186	246	246
DU345_23_hb_M	196	214	281	290	184	193	260	260	194	202	308	308	206	209	298	301	172	184	283	289	191	191	286	286	163	184	275	281	186	192	246	246
DU345_24_hb_M	205	211	287	299	184	184	266	275	202	202	308	308	212	212	304	304	172	172	000	000	000	000	286	286	000	000	000	000	000	000	000	000
DU345_25_hb_M	214	217	287	299	184	184	275	275	194	202	308	308	206	212	298	301	172	172	283	289	191	191	286	286	181	181	275	290	186	186	246	264
DU345_26_hb_M	208	208	293	296	184	193	260	269	206	206	308	312	206	215	298	298	172	172	283	301	194	194	277	289	166	166	278	290	183	186	246	246
DU345_27_hb_M	196	217	287	290	184	184	257	275	206	222	308	310	206	206	301	307	169	172	283	286	191	194	280	286	175	187	275	296	186	192	246	246
DU345_28_hb_M	211	211	281	308	184	184	260	275	194	202	308	316	206	206	310	310	169	172	283	289	194	194	280	286	172	172	275	281	186	186	246	246
DU345_29_hb_M	211	211	287	299	184	193	260	275	194	202	308	308	206	212	298	301	169	172	286	289	191	191	280	280	169	190	272	293	186	186	246	264
DU345_30_hb_M	205	211	281	296	184	184	257	278	206	210	308	312	206	209	298	301	169	196	286	286	194	194	289	289	178	181	275	284	183	186	246	246
DU345_31_hb_M	205	211	281	299	184	184	257	275	202	202	308	308	212	212	298	298	172	172	289	292	191	197	286	286	178	181	275	293	183	186	246	264
DU345_32_hb_M	196	196	287	290	184	184	257	275	206	222	308	310	206	209	298	301	172	190	283	286	191	194	280	286	175	175	272	275	186	186	246	246
DU345_33_hb_M	208	208	275	290	184	184	257	263	194	206	308	308	206	212	304	304	169	169	280	280	191	194	286	286	172	172	275	278	183	186	246	246
DU345_34_hb_M	205	211	281	299	184	193	260	266	206	210	308	308	209	212	298	301	169	172	280	286	194	197	286	289	178	181	284	287	183	186	246	246
DU349_01_h_F	211	211	293	293	184	193	257	263	202	202	308	318	206	209	298	298	169	172	000	000	194	197	000	000	169	169	275	275	186	195	246	246
DU349_02_h_F	211	211	293	293	193	193	260	260	202	214	308	314	206	215	298	298	169	169	283	286	194	194	286	289	169	169	275	275	186	186	246	246
DU349_03_h_F	208	211	293	299	184	184	257	260	194	226	308	308	215	215	301	304	169	184	283	286	191	194	286	289	166	172	278	284	186	186	246	264
DU349_04_h_F	211	214	287	293	184	193	257	260	202	210	308	318	206	209	301	301	172	172	283	286	194	194	286	286	172	178	281	284	183	183	246	246
DU349_05_h_F	208	208	281	293	193	193	260	260	202	214	308	314	206	215	301	301	169	169	283	286	194	194	286	289	181	181	275	281	183	186	246	246
DU349_06_h_F	208	211	293	293	184	193	257	266	202	214	308	314	206	206	298	298	169	169	283	286	194	194	286	289	169	178	275	281	186	186	246	246
DU349_07_h_F	211	211	281	290	184	184	257	272	202	202	308	318	206	209	298	298	169	172	283	286	194	194	280	286	169	169	275	284	183	183	246	246
DU349_08_h_F	208	214	281	290	184	193	260	272	202	202	308	318	206	209	298	301	169	172	283	286	194	194	280	286	178	181	275	284	183	189	246	246
DU349_09_h_F	208	214	290	293	184	184	257	263	202	202	308	318	206	209	298	298	169	172	283	286	000	000	000	000	178	181	275	275	183	183	246	246
DU349_10_h_F	211	211	290	293	184	193	257	272	202	202	308	308	206	209	301	301	169	172	277	283	194	197	280	286	169	169	275	284	186	189	246	246
DU349_11_h_F	211	211	281	293	184	193	260	260	202	214	308	314	206	215	298	301	169	172	283	286	194	194	286	289	169	169	275	281	186	186	246	246
DU349_13_h_F	211	214	290	293	184	193	257	272	202	202	308	318	206	209	298	298	169	172	277	283	194	194	280	286	169	178	275	275	183	189	246	246
DU349_15_hb_F	211	211	000	000	000	000	257	260	000	000	308	316	206	212	298	301	000	000	000	000	194	194	000	000	166	169	275	287	183	186	246	258
DU349_16_hb_F	211	211	293	296	184	196	257	257	210	218	308	316	206	212	298	301	193	196	000	000	194	194	000	000	172	175	275	287	186	186	246	246
DU349_17_hb_F	211	211	281	293	184	196	260	263	202	210	308	318	206	209	301	301	169	172	277	283	194	194	286	286	166	181	275	275	183	183	246	246
DU349_18_hb_F	211	211	281	284	193	196	257	257	000	000	308	308	206	212	301	301	169	196	280	283	194	194	280	280	169	169	000	000	183	186	246	258
DU349_19_hb_F	211	211	281	293	184	190	257	260	000	000	308	308	206	212	298	301	000	000	280	283	194	194	280	286	000	000	275	287	183	186	246	246
DU349_21_hb_F	211	211	284	293	184	193	257	257	202	206	308	308	206	206	298	301	169	169	280	280	194	194	280	286	169	175	000	000	183	186	246	258
DU349_22_hb_F	211	211	281	284	184	193	257	257	000	000	308	308	206	212	298	301	169	193	292	292	194	194	280	280	169	175	275	296	186	186	246	246
DU349_23_hb_F	211	211	281	293	184	190	257	257	000	000	308	308	206	212	298	301	187	193	283	292	194	194	280	286	169	175	275	287	186	186	246	258
DU349_24_hb_F	211	211	281	296	190	196	260	260	202	202	308	316	206	206	301	307	187	196	283	283	194	194	280	286	000	000	275	275	183	183	246	258
DU349_26_hb_F	208	208	275	287	000	000	251	254	000	000	306	308	206	209	292	292	193	196	283	292	194	194	280	286	000	000	000	000	186	186	246	246
DU349_27_hb_F	214	214	281	302	184	184	257	278	206	214	308	308	206	206	298	301	169	169	283	289	191	194	280	286	172	172	275	278	183	183	246	246
DU349_28_hb_F	211	211	293	293	184	193	257	272	202	202	308	318	206	209	298	298	169	172	283	286	194	194	280	286	181	181	275	275	183	186	246	246
DU349_29_hb_F	211	211	281	284	184	190	257	257	206	210	308	316	206	212	301	301	169	196	280	283	194	194	280	280	166	175	275	296	000	000	246	246
DU349_30_hb_F	211	211	281	284	184	193	257	260	000	000	308	316	206	212	298	301	187	193	280	292	194	194	286	286	166	169	275	296	186	186	246	258
DU349_31_hb_F	211	211	284	293	184	184	257	257	000	000	308	316	206	212	301	301	169	196	280	283	194	194	280	286	166	175	275	287	183	186	246	246
DU349_32_hb_F	211	211	281	284	190	193	257	260	206	210	308	308	206	206	301	301	193	196	280	283	194	194	280	286	175	175	275	287	186	186	246	258
DU351_01_h_M	208	211	281	284	184	184	257	257	206	230	308	308	206	206	301	301	169	184	000	000	194	194	280	286	169	175	275	284	186	186	246	246
DU351_02_h_M	196	196	275	287	184	193	263	263	194	234	308	318	209	212	298	301	169	172	000	000	194	194	000	000	169	169	278	281	183	186	246	246
DU351_03_h_M	208	211	281	284	184	184	257	260	206	230	308	308	206	206	301	301	169	169	000	000	191	194	000	000	166	175	272	272	186	186	246	246
DU351_04_h_M	196	196	275	293	184	193	263	263	194	234	316	316	209	212	301	301	169	193	283	286	194	194	286	286	169	169	278	281	186	186	246	246
DU351_05_h_M	214	214	281	281	184	184	266	278	206	222	308	308	206	209	301	301	169	172	280	283	191	194	286	289	190	190	272	275	186	186	246	246
DU351_06_h_M	205	208	281	296	184	184	257	257	206	210	308	308	206	206	301	301	169	169	280	283	191	194	280	286	166	175	275	275	186	186	246	246
DU351_07_h_M	217	217	000	000	000	000	266	278	194	210	000	000	206	209	301	301	169	172	283	283	194	194	286	286	181	181	275	287	186	186	246	246
DU351_08_h_M	214	214	281	290	184	184	257	278	194	206	308	308	206	209	301	301	169	172	283	283	191	194	280	286	190	190	272	287	186	186	246	246
DU351_09_h_M	214	214	293	293	184	193	245	263	194	194	308	316	206	209	301	301	169	172	286	289	194	194	286	286	169	169	275	281	186	186	246	246
DU351_10_h_M	208	214	281	281	184	184	257	281	210	222	308	308	206	209	301	301	169	172	280	283	194	194	286	289	175	190	275	287	186	186	246	246
DU351_11_h_M	214	214	281	290	184	184	257	281	194	210	308	308	206	212	301	301	169	172	280	283	194	194	280	286	181	181	272	275	186	186	246	246
DU351_12_h_M	208	211	281	284	184	184	257	266	206	206	308	308	206	206	298	301	169	169	280	283	194	194	280	286	169	175	275	275	183	186	246	246
DU351_14_hb_M	211	214	290	296	184	184	257	260	206	230	308	316	209	209	301	310	169	172	000	000	194	194	000	000	163	166	284	284	183	186	246	246
DU351_15_hb_M	217	217	284	290	184	184	257	260	194	222	308	318	206	215	298	298	169	172	000	000	194	194	000	000	190	190	284	284	186	186	246	246
DU351_16_hb_M	214	214	275	281	184	184	260	275	194	230	308	308	209	209	298	301	172	187	000	000	194	194	000	000	166	166	275	284	183	183	246	246
DU351_17_hb_M	214	217	284	290	184	184	257	260	206	230	308	316	209	215	301	310	169	172	000	000	194	194	000	000	166	190	281	284	186	186	246	246
DU351_18_hb_M	211	214	296	296	184	184	257	260	206	222	308	318	209	209	301	310	169	172	280	289	191	194	286	286	163	166	275	281	183	186	246	246
DU351_19_hb_M	211	211	000	000	000	000	257	263	206	206	000	000	206	212	301	301	169	169	280	286	194	194	280	286	184	184	275	284	183	183	246	246
DU351_20_hb_M	211	211	281	290	184	193	260	275	206	210	308	308	206	212	298	301	169	172	283	286	194	194	280	286	166	184	275	296	183	186	246	246
DU351_21_hb_M	214	217	284	290	184	184	257	260	194	206	308	316	209	215	298	310	169	172	280	289	194	194	280	286	166	190	284	284	183	186	246	246
DU351_22_hb_M	211	211	284	290	184	184	257	260	194	206	308	316	209	215	298	310	169	172	280	283	194	194	286	286	163	163	275	284	186	186	246	246
DU351_23_hb_M	217	217	284	290	184	184	257	260	206	222	308	316	209	215	298	298	169	172	280	289	194	194	280	289	190	190	275	281	186	186	246	246
DU351_24_hb_M	214	214	275	275	184	193	260	275	206	210	308	308	209	209	298	301	169	172	283	286	194	197	280	286	166	166	284	299	183	183	246	246
DU351_25_hb_M	214	217	284	290	184	184	257	260	206	222	308	316	206	215	298	298	169	172	280	283	191	194	280	286	166	190	275	281	183	186	246	246
DU356_01_h_M	211	211	284	287	184	196	257	257	194	226	308	316	206	206	301	301	169	169	000	000	194	194	000	000	184	184	296	296	183	186	246	246
DU356_02_hb_M	208	208	275	275	184	190	275	278	194	238	308	312	206	215	298	298	169	169	000	000	194	194	000	000	169	169	275	275	186	186	246	246
DU356_03_h_M	205	205	281	299	184	196	257	278	202	238	308	316	209	212	295	295	172	181	000	000	191	191	286	286	184	184	278	296	186	186	246	246
DU356_04_h_M	211	211	281	296	184	184	257	260	194	226	308	308	206	212	301	301	169	187	000	000	191	194	286	286	169	169	284	287	186	186	246	246
DU356_05_hb_M	208	214	275	296	184	190	260	275	194	206	308	308	206	206	298	298	169	172	280	286	194	194	286	286	169	184	275	275	186	186	246	246
DU356_06_h_M	208	208	290	299	184	196	257	278	202	206	308	316	206	212	298	298	172	184	283	283	194	194	286	286	184	184	275	278	183	186	246	246
DU356_07_hb_M	208	214	275	275	190	193	260	275	194	202	308	314	206	206	298	298	169	169	280	286	000	000	286	286	169	184	275	287	186	186	246	246
DU356_08_h_M	211	214	284	293	184	196	257	263	194	194	308	318	206	209	298	301	169	172	277	283	194	194	286	286	172	184	275	284	183	186	246	246
DU356_09_h_M	205	205	290	299	184	184	257	278	202	206	308	308	209	212	298	298	181	184	280	283	191	194	286	286	184	187	275	278	186	186	246	246
DU356_10_h_M	202	202	275	275	190	193	260	278	194	206	308	314	206	206	301	301	169	169	283	286	194	194	286	286	169	169	275	287	186	186	246	246
DU356_11_h_M	202	202	296	296	193	193	275	278	194	202	308	314	206	206	310	310	169	172	280	283	194	194	286	286	169	169	275	287	186	198	246	246
DU356_12_h_M	202	214	275	275	000	000	260	278	194	202	308	314	206	206	301	310	169	172	283	283	000	000	286	286	184	187	275	275	186	186	246	246
DU356_13_h_M	214	214	278	278	184	184	263	278	194	202	308	318	206	209	301	301	169	172	277	283	194	194	286	286	172	172	275	281	183	183	246	246
DU356_14_h_M	208	208	287	290	184	196	257	257	194	206	308	316	209	212	295	295	184	184	280	286	194	194	286	286	172	172	275	275	186	186	246	246
DU356_15_h_M	205	208	281	287	184	196	257	257	202	206	308	308	206	209	298	298	172	184	283	286	191	194	286	286	166	184	275	296	183	186	246	246
DU356_16_h_M	211	211	284	293	184	184	257	266	202	222	308	308	206	206	295	301	169	169	286	295	194	194	286	286	184	184	296	296	183	186	246	246
DU356_17_h_M	208	208	281	287	184	196	257	257	194	206	308	316	209	209	298	298	184	184	280	286	191	194	286	286	166	184	275	278	183	186	246	246
DU356_18_hb_M	208	208	275	296	184	190	275	278	194	202	308	312	206	215	298	301	169	172	280	283	194	194	286	286	187	187	275	287	186	186	246	246
DU356_19_h_M	211	211	287	287	184	184	257	257	194	206	308	316	194	209	000	000	184	184	000	000	000	000	286	286	184	184	278	278	183	189	246	246
DU356_20_h_M	214	214	281	293	184	184	254	278	194	210	308	316	206	206	304	304	172	196	286	286	194	194	286	289	166	166	284	284	186	186	246	246
DU356_21_hb_M	208	208	281	293	184	184	257	278	206	210	308	310	206	212	298	304	169	190	283	283	191	194	280	280	169	169	275	275	186	186	246	246
DU356_22_hb_M	205	211	287	290	184	184	257	260	202	230	308	308	206	212	301	304	169	172	000	000	194	194	000	000	178	181	284	284	183	186	246	246
DU356_23_hb_M	196	196	290	290	184	193	257	269	202	238	308	308	206	206	301	301	169	172	000	000	191	194	286	286	163	163	281	284	186	186	246	246
DU356_25_hb_M	196	196	290	293	184	184	260	269	202	218	308	308	206	209	298	304	169	190	283	286	191	194	283	286	163	163	281	284	186	186	246	246
DU356_26_hb_M	211	211	281	287	184	184	257	260	202	202	308	308	206	212	298	301	169	169	280	283	194	194	280	286	166	181	284	284	183	186	246	246
DU356_27_hb_M	211	211	287	290	184	184	260	269	202	202	308	308	206	212	301	301	169	172	283	283	194	194	280	286	166	166	269	269	186	186	246	246
DU356_29_hb_M	211	211	287	290	184	184	260	269	202	202	308	308	212	212	298	301	169	172	280	283	194	194	280	280	166	166	284	284	183	186	246	246
DU356_30_hb_M	211	211	290	293	184	193	257	257	000	000	308	308	206	209	298	301	172	190	283	286	191	194	286	292	163	163	281	296	186	186	246	246
DU362_01_h_F	208	214	290	293	184	190	257	263	194	194	308	312	206	206	298	301	169	172	283	283	191	194	286	286	169	184	284	290	186	186	246	246
DU362_02_h_F	211	211	290	293	184	190	260	263	194	194	308	314	206	206	298	301	172	172	283	283	191	194	000	000	181	181	275	284	186	186	246	246
DU362_03_h_F	196	217	284	287	184	196	257	257	210	222	308	308	206	206	301	304	169	169	280	292	191	194	000	000	166	184	293	296	186	186	246	246
DU362_04_h_F	202	202	275	281	184	184	254	260	210	214	308	316	206	206	000	000	169	169	283	283	194	194	286	286	178	178	281	284	186	186	246	246
DU362_05_h_F	214	214	275	287	184	190	257	260	202	214	308	314	206	206	298	298	169	169	286	286	191	194	286	289	181	181	287	290	186	198	246	246
DU362_06_h_F	214	214	281	293	184	196	257	257	210	222	308	308	206	206	295	298	169	169	283	295	191	194	280	280	166	166	281	296	186	186	246	246
DU362_07_h_F	208	214	281	281	184	193	260	260	194	202	308	308	206	206	301	304	169	187	286	289	191	191	280	286	178	184	275	281	183	186	246	246
DU362_08_h_F	211	211	281	293	184	193	257	278	194	206	306	306	206	206	301	304	169	187	286	289	191	194	283	286	163	163	281	281	183	186	246	246
DU362_09_h_F	208	211	290	293	184	184	260	263	194	202	308	314	206	206	298	298	169	169	286	286	000	000	000	000	169	184	275	287	186	186	246	246
DU362_10_h_F	000	000	275	275	184	196	000	000	000	000	308	316	206	206	295	304	169	169	283	286	191	194	280	286	166	178	275	281	186	186	246	246
DU362_11_h_F	208	214	281	296	184	193	000	000	000	000	308	316	206	209	301	304	169	169	283	286	194	194	286	286	178	181	000	000	186	186	246	246
DU362_12_h_F	214	217	284	287	184	196	257	257	194	206	308	316	206	206	295	295	169	169	280	283	191	194	286	286	166	184	275	281	186	186	246	246
DU362_13_hb_F	208	208	287	299	184	184	263	275	194	194	308	316	206	206	301	304	169	172	277	283	191	197	286	286	181	181	272	287	186	186	246	246
DU362_14_hb_F	208	208	287	299	184	184	257	275	194	194	308	308	206	206	301	304	169	172	277	283	194	194	000	000	181	181	272	287	186	186	246	246
DU362_15_hb_F	208	211	287	287	184	184	263	275	194	222	316	316	206	206	304	304	172	187	280	283	191	197	000	000	169	181	287	290	186	186	246	246
DU362_16_hb_F	196	196	287	299	184	184	263	275	206	222	308	308	206	206	304	304	169	172	280	283	191	194	000	000	178	178	287	290	186	186	246	246
DU362_17_hb_F	208	208	287	299	184	184	257	275	206	222	308	308	206	206	301	304	169	187	280	283	191	197	286	286	178	178	287	290	186	186	246	246
DU362_18_hb_F	196	211	287	287	184	184	263	275	194	194	308	308	206	206	304	304	172	187	280	283	191	197	286	286	169	178	287	290	186	186	246	246
DU362_19_hb_F	208	208	287	287	184	184	257	275	194	206	316	316	206	206	304	304	169	169	277	283	191	194	000	000	181	181	287	290	186	186	246	246
DU362_20_hb_F	214	214	281	287	184	184	257	275	194	210	308	308	206	209	298	301	172	184	277	292	191	194	286	286	166	184	275	287	186	186	246	246
DU362_21_hb_F	208	211	281	299	184	193	263	275	194	194	308	308	206	206	304	304	169	172	277	283	191	197	286	286	169	181	272	287	186	186	246	246
DU362_22_hb_F	208	208	287	287	184	193	263	275	194	206	316	316	206	206	304	304	169	172	280	283	191	194	000	000	181	181	287	290	186	186	246	246
DU362_24_hb_F	208	208	281	299	184	184	257	275	194	206	308	308	206	206	301	304	172	187	283	286	191	194	286	286	181	181	272	287	186	186	246	246
DU362_25_hb_F	208	211	281	281	184	193	263	275	194	194	308	308	206	206	301	304	169	169	280	286	194	194	286	286	169	181	272	287	186	186	246	246
DU362_26_hb_F	196	211	281	299	184	184	257	275	194	194	308	316	206	206	301	304	169	169	280	286	194	194	286	286	169	178	287	290	183	186	246	246
DU362_27_hb_F	208	214	281	293	184	184	257	275	202	210	308	308	206	209	298	298	172	184	286	289	194	194	280	286	166	184	275	290	186	186	246	246
DU362_29_hb_F	208	208	281	281	184	193	263	275	206	222	316	316	206	206	304	304	172	187	283	286	191	197	280	286	181	181	272	287	186	186	246	246
DU362_30_hb_F	208	211	284	299	184	193	260	278	194	206	308	308	203	212	301	301	169	172	286	289	194	194	280	280	169	184	281	296	195	198	246	246
DU362_32_hb_F	214	217	281	293	184	196	257	260	210	222	308	316	206	206	295	304	169	169	283	295	191	194	280	286	166	184	281	296	186	186	246	246
DU362_33_hb_F	208	211	281	290	184	193	000	000	194	206	308	308	206	209	000	000	169	172	000	000	194	194	000	000	166	169	281	284	186	186	246	246
DU375_01_h_F	208	208	284	296	184	193	257	257	202	230	316	318	203	206	298	298	169	190	000	000	191	194	000	000	190	190	284	299	186	186	246	246
DU375_02_h_F	202	202	296	314	184	193	257	257	194	206	316	318	203	209	298	298	169	172	280	286	194	194	000	000	184	184	275	287	186	186	246	246
DU375_05_hb_F	211	211	284	284	184	184	254	278	194	230	308	316	206	212	301	301	169	190	000	000	000	000	283	283	187	187	278	284	186	186	246	246
DU375_06_hb_F	208	208	281	293	184	184	260	263	194	226	308	308	203	206	298	301	169	172	000	000	194	194	280	286	172	172	275	275	183	186	246	246
DU375_07_hb_F	211	211	284	299	184	196	260	278	202	238	308	308	206	212	301	301	169	190	000	000	194	194	283	283	190	190	275	284	186	186	246	246
DU375_08_hb_F	208	208	284	299	184	196	254	278	202	238	308	308	212	212	301	301	169	190	000	000	191	191	000	000	190	190	275	278	186	186	246	246
DU375_09_hb_F	211	217	284	299	184	196	257	260	194	226	308	316	212	212	301	301	169	190	000	000	000	000	000	000	169	187	275	275	186	186	246	246
DU375_10_hb_F	202	202	287	296	184	193	254	257	210	234	308	308	203	209	295	298	172	172	000	000	194	197	283	283	169	169	281	284	186	186	246	246
DU375_11_hb_F	217	217	275	287	184	184	257	275	194	218	308	308	206	209	301	301	169	190	286	286	194	194	286	286	169	169	275	299	183	195	246	267
DU375_12_hb_F	196	217	290	290	184	199	257	275	194	218	308	308	206	209	301	304	169	169	286	286	191	194	280	286	169	172	269	275	186	195	246	246
DU375_13_hb_F	211	217	284	302	184	196	260	278	202	202	308	316	206	212	301	301	169	193	283	295	191	194	280	286	169	187	275	284	186	186	246	246
DU375_14_hb_F	205	205	284	290	184	193	272	275	206	214	308	308	203	206	304	304	169	169	283	289	194	209	280	286	181	181	269	284	183	195	246	246
DU375_17_hb_F	208	211	281	281	184	184	257	257	194	210	308	318	203	206	301	301	172	172	283	292	194	194	286	286	172	184	284	284	183	186	246	246
DU375_18_hb_F	211	211	281	293	184	184	257	263	194	210	308	308	203	206	304	304	169	172	283	292	194	194	286	286	172	172	284	284	186	186	246	246
DU375_19_hb_F	211	211	284	299	184	196	257	260	194	202	308	308	206	212	301	301	169	193	283	289	194	194	280	286	187	187	275	284	186	186	246	246
DU375_20_hb_F	000	000	000	000	184	184	257	275	000	000	308	316	206	209	298	301	169	190	280	286	191	194	286	286	000	000	000	000	000	000	246	267
DU375_21_hb_F	196	214	275	296	187	193	257	260	194	202	308	308	203	209	301	301	172	184	277	280	194	194	286	286	166	169	284	287	186	186	246	246
DU375_22_hb_F	196	214	275	293	193	199	257	257	194	202	308	308	206	209	301	304	169	190	280	286	194	194	286	286	172	172	269	281	186	195	246	246
DU375_23_hb_F	205	205	284	290	184	193	263	275	206	214	308	308	206	215	301	301	169	169	283	286	194	194	280	286	181	181	269	284	186	186	246	246
DU375_26_hb_F	211	217	284	284	184	184	254	257	194	202	308	316	206	212	301	301	169	193	283	295	191	191	280	286	169	187	275	284	186	186	246	246
DU375_27_hb_F	211	211	284	284	184	184	257	260	194	202	308	316	212	212	301	301	169	190	283	289	191	194	280	286	187	187	275	278	186	186	246	246
DU375_28_hb_F	208	217	284	284	184	196	254	278	194	202	308	316	212	212	301	301	169	190	283	289	194	194	280	280	169	190	278	284	186	186	246	246
DU375_3_h_F	211	211	281	293	184	184	257	257	206	210	308	312	206	209	298	298	172	193	283	289	188	194	286	286	181	181	284	284	186	186	246	246
DU375_30_hb_F	208	217	299	299	184	196	257	260	202	202	308	308	206	212	301	301	169	193	283	295	191	194	280	280	169	187	275	284	186	186	246	246
DU380_01_h_M	211	211	281	293	193	193	257	257	202	202	308	318	209	209	301	304	172	172	000	000	194	194	280	286	169	172	263	284	186	201	246	246
DU380_02_h_M	211	214	287	293	000	000	257	260	202	210	308	318	209	209	301	301	172	172	283	286	191	194	280	286	166	178	281	284	186	186	246	246
DU380_03_h_M	211	214	281	284	193	193	257	260	202	210	308	318	206	209	301	304	169	172	000	000	194	194	000	000	166	178	281	284	183	186	246	246
DU380_04_h_M	208	214	281	296	184	184	257	263	194	202	308	308	206	212	301	301	172	172	277	286	194	194	286	286	178	184	287	287	186	192	246	246
DU380_05_h_M	211	211	281	287	193	196	257	266	194	214	308	308	209	212	298	307	169	172	283	289	194	194	280	286	175	175	269	269	186	186	246	246
DU380_06_h_M	208	208	293	302	184	193	263	275	194	194	308	318	206	206	298	298	181	184	286	298	194	194	280	280	175	175	284	287	183	183	246	246
DU380_07_h_M	208	208	293	302	184	193	263	275	194	194	308	318	206	206	298	298	181	184	286	298	194	194	280	280	175	175	284	287	183	183	246	246
DU380_08_h_M	211	211	281	290	184	184	254	272	186	218	312	318	203	209	298	298	169	172	289	298	191	194	000	000	175	175	284	287	183	186	246	246
DU380_09_h_M	211	211	281	284	193	193	257	260	202	202	308	318	206	209	301	304	169	172	277	283	194	194	280	286	172	172	281	284	186	186	246	246
DU380_10_h_M	208	208	281	290	184	184	263	263	194	206	308	318	206	209	298	304	166	169	283	286	191	197	280	280	169	169	275	281	186	186	246	246
DU380_11_h_M	211	214	284	287	184	193	257	260	202	210	308	318	206	209	301	304	172	172	283	286	191	194	280	286	172	178	281	284	183	183	246	246
DU380_12_h_M	217	217	284	290	184	184	266	278	194	202	308	318	206	206	301	301	169	169	283	283	191	194	286	292	193	193	275	284	186	204	246	267
DU380_13_h_M	196	208	290	293	184	184	257	263	194	202	308	308	206	209	298	301	172	172	280	292	194	194	286	286	172	184	287	287	186	195	246	246
DU380_14_hb_M	202	202	287	296	184	193	278	278	202	210	308	318	206	209	301	301	169	184	283	289	191	194	280	280	172	172	281	284	186	186	246	246
DU380_15_hb_M	208	211	275	284	184	184	257	257	214	222	312	316	209	212	298	304	169	169	277	277	194	194	286	286	166	175	281	281	186	192	246	264
DU380_16_hb_M	211	217	281	290	184	193	257	275	194	194	308	316	206	209	298	301	169	172	286	289	191	194	286	286	166	184	278	281	186	186	246	246
DU380_17_hb_M	196	196	287	305	184	184	275	275	194	206	308	308	203	206	298	301	169	172	280	283	182	191	280	280	193	193	278	284	186	195	246	246
DU380_18_hb_M	217	217	281	287	193	193	257	278	206	218	308	318	206	209	304	304	172	184	277	283	191	194	286	286	172	172	281	284	183	183	246	246
DU380_19_hb_M	196	208	281	290	184	184	000	000	000	000	308	308	206	209	301	301	000	000	000	000	191	194	000	000	166	187	281	284	186	195	246	246
DU380_20_hb_M	196	205	281	281	184	184	257	260	202	214	308	308	206	209	298	301	169	172	283	283	191	194	286	286	166	184	284	284	186	195	246	246
DU380_22_hb_M	214	214	281	281	190	193	257	257	198	210	308	308	209	215	301	310	169	187	280	286	191	197	286	286	166	166	275	293	186	186	246	246
DU380_23_hb_M	208	208	287	293	184	187	257	275	202	210	308	318	203	206	301	304	169	187	277	289	194	194	286	286	187	187	281	287	183	183	246	246
DU380_24_hb_M	211	211	281	290	184	184	254	254	186	206	316	318	203	212	298	298	169	172	277	280	191	194	280	292	175	178	284	290	186	186	246	246
DU380_25_hb_M	196	208	287	293	184	193	257	275	194	202	308	312	209	212	301	301	169	187	283	289	194	194	286	292	166	187	275	284	183	186	246	246
DU380_26_hb_M	196	196	290	299	184	184	263	263	194	218	308	308	206	209	298	298	172	175	283	298	194	194	286	292	172	172	278	281	186	186	246	246
DU380_27_hb_M	217	217	281	281	184	184	278	278	202	214	308	308	206	209	298	301	169	172	283	283	191	194	286	286	190	190	275	275	186	186	246	246
DU380_28_hb_M	211	217	284	287	184	184	257	260	206	210	308	308	206	209	298	298	169	193	280	286	194	194	280	280	166	175	275	278	183	186	246	246
DU380_29_hb_M	208	217	281	284	184	184	257	257	206	222	308	308	203	206	301	304	169	169	286	289	191	194	286	286	163	166	275	275	186	186	246	246
DU380_30_hb_M	211	211	284	284	184	184	257	257	194	194	308	316	209	212	301	301	169	169	277	286	194	194	286	286	166	166	000	000	186	186	246	246
DU380_31_hb_M	220	220	284	284	184	184	257	266	194	210	308	308	209	212	301	301	172	184	277	286	191	194	286	286	169	169	275	302	186	186	246	246
DU380_32_hb_M	208	208	284	287	193	196	257	260	206	210	308	316	206	209	000	000	169	175	286	289	191	191	286	292	181	181	287	299	186	186	246	246
DU380_34_hb_M	208	208	287	299	184	184	257	263	194	202	308	308	206	206	301	304	169	169	283	283	194	194	286	286	172	172	275	284	186	186	246	246
DU380_35_hb_M	196	217	281	299	184	184	257	257	194	202	308	308	203	209	298	301	169	172	280	286	194	194	280	286	166	175	275	284	183	186	246	246
DU380_36_hb_M	208	208	284	299	184	184	257	278	202	218	308	318	206	209	301	304	169	172	289	292	194	194	292	292	190	190	290	299	000	000	246	261
DU380_37_hb_M	202	202	275	290	184	199	266	275	186	206	308	308	209	212	301	301	169	172	277	286	194	194	286	286	172	172	275	287	186	186	246	246
DU380_38_hb_M	214	214	281	290	184	184	257	275	214	214	308	308	206	212	301	304	169	169	280	289	191	194	286	286	172	172	281	299	186	195	246	246
DU380_39_hb_M	214	214	284	299	184	184	257	257	206	214	308	308	206	206	301	304	169	169	280	289	191	191	286	286	166	166	281	299	000	000	246	246
DU380_40_hb_M	211	211	290	293	193	193	257	260	194	202	308	308	203	206	301	301	169	172	277	286	191	194	286	286	169	169	281	296	183	186	246	246
DU383_01_h_F	211	211	284	296	184	184	257	257	194	222	308	308	206	212	298	298	169	169	000	000	194	194	000	000	175	175	275	281	183	195	246	267
DU383_02_h_F	211	214	281	281	184	193	257	275	194	230	308	316	206	209	301	301	175	208	000	000	191	191	000	000	169	199	275	275	204	204	246	246
DU383_03_h_F	208	208	281	299	184	184	257	263	194	226	314	318	206	209	298	298	169	169	000	000	194	194	000	000	181	181	275	284	186	186	246	246
DU383_04_h_F	211	211	296	296	184	184	257	266	186	222	308	308	206	212	298	301	169	169	000	000	194	194	000	000	175	175	275	281	183	195	246	246
DU383_05_h_F	214	214	284	314	184	196	257	257	194	226	314	316	206	206	298	301	169	172	000	000	191	191	286	286	190	190	275	290	183	186	246	246
DU383_06_h_F	205	211	290	296	184	193	257	257	202	202	308	310	203	215	298	304	169	172	280	292	194	194	280	286	181	184	281	281	186	186	246	246
DU383_07_h_F	196	208	284	287	184	184	257	257	194	222	308	308	206	209	298	307	172	172	280	283	194	194	280	286	169	178	275	293	186	186	246	246
DU383_08_h_F	211	214	281	290	184	193	257	275	186	214	308	316	206	209	295	301	169	169	274	283	191	191	286	286	184	184	275	275	186	186	246	246
DU383_09_h_F	205	208	281	281	184	184	257	263	210	214	308	318	206	209	298	301	169	172	277	286	194	194	286	286	181	181	275	275	183	195	246	246
DU383_10_h_F	208	208	281	281	184	184	260	263	194	202	308	312	206	206	301	301	172	184	286	286	194	194	286	292	172	172	275	275	183	186	246	246
DU383_11_h_F	211	217	296	296	184	184	257	257	194	218	308	308	203	209	298	298	169	169	277	289	194	194	280	280	172	181	275	281	183	195	246	267
DU383_12_h_F	208	211	281	284	184	184	260	278	202	251	312	312	206	206	307	307	172	184	283	286	194	194	280	286	166	181	269	284	186	186	246	267
DU383_13_hb_F	196	211	284	287	184	193	260	263	202	234	308	308	206	206	301	301	172	172	000	000	191	194	280	286	169	172	275	275	186	186	246	246
DU383_14_hb_F	211	217	299	302	184	184	257	260	194	222	308	308	206	206	301	301	172	199	000	000	194	194	000	000	178	178	275	275	183	183	246	246
DU383_15_hb_F	211	211	284	302	193	199	257	278	202	238	308	312	206	209	298	301	172	184	000	000	191	194	286	286	184	184	284	302	183	186	246	246
DU383_16_hb_F	211	217	281	299	184	184	275	275	214	214	308	308	206	212	301	304	169	169	283	289	191	194	280	286	175	187	275	287	183	195	246	246
DU383_17_hb_F	196	196	284	293	184	184	257	260	202	210	308	318	206	209	301	301	169	172	277	277	191	194	286	292	160	160	284	287	186	186	246	246
DU383_18_hb_F	211	211	281	302	184	184	263	275	194	210	308	308	206	206	298	301	169	169	280	289	194	194	286	286	187	187	275	275	183	192	246	267
DU383_20_hb_F	196	196	284	290	000	000	263	275	194	202	308	312	209	209	298	301	169	193	274	286	194	194	280	280	184	184	275	284	186	186	246	246
DU383_21_hb_F	196	205	284	290	184	196	257	275	194	210	318	318	206	209	298	298	169	172	283	289	194	194	280	280	166	181	275	284	183	186	246	246
DU383_22_hb_F	211	211	284	296	184	184	260	278	194	206	308	308	209	209	301	301	172	172	283	286	194	194	286	286	166	175	281	281	189	189	246	246
DU383_23_hb_F	208	211	275	293	184	184	257	257	210	218	308	312	203	209	301	304	169	169	277	289	194	194	280	286	169	181	284	287	186	186	246	246
DU383_24_hb_F	196	211	000	000	000	000	257	257	202	214	308	312	206	209	301	301	172	184	283	283	194	194	286	286	166	178	284	284	183	186	246	246
DU383_25_hb_F	208	208	281	284	184	184	257	275	206	214	308	318	206	209	304	304	169	172	283	283	194	194	280	286	166	166	281	284	186	186	246	258
DU383_26_hb_F	196	208	293	293	184	184	257	260	202	210	308	318	206	209	301	301	169	172	283	289	191	194	286	286	160	184	275	284	186	186	246	246
DU383_27_hb_F	211	211	281	290	184	184	257	275	194	202	308	308	203	212	301	301	169	169	283	283	194	194	286	286	169	169	281	284	186	186	246	246
DU383_28_hb_F	211	214	290	290	184	184	257	275	202	206	308	318	206	206	298	298	169	172	277	277	194	194	286	286	178	190	275	284	183	183	246	246
DU383_29_hb_F	208	211	284	299	184	193	257	275	194	214	308	308	206	206	301	304	172	187	283	283	194	194	286	292	166	184	293	296	186	186	246	246
DU383_30_hb_F	211	211	284	290	184	184	257	257	202	210	308	318	209	209	301	301	169	172	283	283	194	194	280	286	175	175	284	287	183	183	246	246
DU383_31_hb_F	208	208	293	299	184	184	257	257	202	218	308	312	206	212	301	301	169	175	286	289	194	194	280	286	166	166	275	284	186	186	246	246
DU383_32_hb_F	208	211	284	299	184	193	275	278	194	210	308	308	206	206	295	295	169	187	289	295	191	194	292	292	166	190	299	302	186	186	246	246
DU386_01_h_F	208	211	281	287	184	184	263	275	194	218	308	308	206	206	301	304	169	199	283	289	000	000	280	286	172	178	284	284	183	183	246	246
DU386_02_h_F	208	211	287	290	184	184	260	263	202	202	308	308	206	206	298	304	169	196	289	289	194	194	280	286	166	172	275	275	183	183	246	246
DU386_03_h_F	208	208	281	287	184	184	260	263	194	202	308	308	206	212	301	304	169	196	283	283	194	194	280	286	166	172	284	284	186	186	246	246
DU386_05_hb_F	000	000	000	000	184	184	257	257	194	210	308	308	000	000	000	000	169	169	000	000	194	212	283	283	178	181	275	284	183	186	246	246
DU386_06_hb_F	196	214	284	287	184	184	257	257	198	210	308	312	206	206	301	301	169	169	000	000	194	194	000	000	175	190	275	284	183	183	246	246
DU386_07_hb_F	214	214	293	296	184	184	245	257	202	210	308	308	206	209	000	000	169	172	000	000	194	194	000	000	181	181	275	275	183	186	246	258
DU386_08_hb_F	196	202	284	284	184	184	257	257	210	214	308	312	206	206	000	000	169	169	000	000	194	194	286	286	175	190	275	275	186	195	246	246
DU386_09_hb_F	196	202	284	296	184	184	257	257	210	214	308	312	206	206	307	307	169	169	277	283	194	194	286	286	169	175	284	293	183	195	246	246
DU386_10_hb_F	211	211	299	302	193	196	275	275	194	202	308	316	206	215	298	301	169	172	283	286	191	194	280	286	187	187	302	302	186	186	246	246
DU386_11_hb_F	214	214	284	293	184	184	245	257	202	226	308	310	206	206	301	301	169	169	274	280	194	194	286	286	181	181	275	275	183	186	246	246
DU386_12_hb_F	196	196	299	302	193	196	257	275	194	202	308	316	209	209	298	301	169	172	283	286	191	191	286	286	187	187	302	302	186	186	246	246
DU386_13_hb_F	196	211	299	302	184	196	257	257	194	202	308	316	206	209	298	301	172	172	283	286	191	194	280	286	166	166	275	275	183	186	246	246
DU386_14_hb_F	196	214	284	287	184	184	257	275	198	210	308	312	206	209	301	301	169	169	277	283	194	194	286	286	169	175	275	293	183	186	246	246
DU386_15_hb_F	211	211	284	296	184	190	245	257	202	202	308	310	206	212	301	301	169	169	280	289	197	197	286	286	175	181	275	296	183	186	246	258
DU386_16_hb_F	211	211	293	296	184	184	254	263	210	226	308	308	206	206	301	301	169	172	280	280	194	194	286	286	169	172	275	275	183	183	246	246
DU386_17_hb_F	196	211	275	281	193	196	257	275	194	202	308	316	209	209	298	301	169	172	283	286	191	191	286	286	166	166	275	302	183	183	246	246
DU386_18_hb_F	196	214	284	287	184	184	257	257	198	210	308	308	206	209	307	307	169	169	283	286	194	194	286	286	169	175	284	293	186	195	246	246
DU386_19_hb_F	214	214	284	296	184	190	245	257	210	226	308	310	206	212	301	301	169	172	280	280	194	194	286	286	181	181	275	284	183	186	246	258
DU386_20_hb_F	196	211	299	302	193	196	275	275	194	198	308	316	209	209	301	301	169	172	283	286	191	191	286	286	166	166	302	302	186	186	246	246
DU386_21_hb_F	211	211	284	293	184	184	245	257	202	226	308	308	206	212	301	301	169	169	274	280	194	197	286	286	169	169	275	296	183	183	246	258
DU386_22_hb_F	202	202	284	284	184	184	257	275	198	210	308	312	206	206	301	307	169	169	277	286	194	194	286	286	190	190	275	284	183	195	246	246
DU386_23_hb_F	211	211	281	302	184	196	275	275	194	202	308	314	209	215	301	301	172	172	283	286	191	194	286	286	187	187	275	302	195	198	246	246
DU386_24_hb_F	211	211	284	293	184	184	245	254	210	226	310	310	206	206	301	301	169	172	280	280	194	197	286	286	172	181	275	284	186	186	246	246
DU386_25_hb_F	211	211	281	302	193	196	257	275	194	198	308	316	209	215	298	301	169	172	277	286	191	194	280	286	166	187	302	302	183	183	246	246
DU386_26_hb_F	211	211	281	302	184	196	257	275	194	194	308	316	209	215	298	301	172	172	277	286	191	191	286	286	166	166	302	302	195	198	246	246
DU386_27_hb_F	202	202	284	284	184	184	257	257	210	214	308	308	206	206	301	307	169	169	277	283	194	194	286	286	190	190	275	284	183	186	246	246
DU386_28_hb_F	211	211	299	302	184	196	275	275	198	202	308	316	209	215	301	301	169	172	283	286	191	194	280	286	166	187	275	275	000	000	246	246
DU386_29_hb_F	214	214	284	284	184	190	257	263	202	210	308	308	206	212	301	301	169	172	280	280	194	197	286	286	181	181	275	275	183	186	246	246
DU386_30_hb_F	211	211	284	293	184	190	254	263	202	210	308	308	206	212	301	301	169	169	280	289	194	194	286	286	169	172	275	275	183	183	246	246
DU386_31_hb_F	214	214	284	293	184	190	254	263	202	210	308	308	206	206	301	301	169	172	280	289	194	197	286	286	181	181	284	296	183	186	246	246
DU386_32_hb_F	202	202	284	296	184	184	257	257	198	210	308	312	206	209	000	000	169	169	283	283	194	194	286	286	190	190	275	293	186	195	246	246
DU392_02_h_F	211	214	278	290	184	184	257	275	206	218	308	318	209	209	301	301	169	181	289	298	194	194	286	286	187	187	275	293	186	186	246	246
DU392_04_hb_F	211	211	275	278	184	184	254	263	210	230	308	308	206	209	298	298	169	172	000	000	194	194	000	000	175	175	275	296	186	186	246	264
DU392_05_hb_F	211	217	284	305	184	184	257	257	202	226	308	318	206	206	298	298	184	193	000	000	194	194	000	000	169	193	275	284	186	186	246	246
DU392_06_hb_F	208	211	290	293	184	184	263	278	202	238	314	316	206	212	301	301	169	169	000	000	191	191	000	000	169	169	278	284	183	186	246	246
DU392_08_hb_F	214	214	290	293	184	193	254	260	202	226	308	308	206	209	000	000	169	172	000	000	194	194	000	000	169	169	278	299	186	186	246	246
DU392_09_hb_F	211	223	287	290	193	193	257	257	194	226	308	308	203	209	000	000	169	169	000	000	194	194	000	000	181	190	284	290	183	186	246	246
DU392_1_h_F	214	214	284	299	184	184	257	260	194	226	308	308	203	206	304	304	169	184	280	283	194	194	286	286	181	181	275	284	186	186	246	246
DU392_10_hb_F	199	199	287	290	184	193	275	278	194	242	306	308	206	209	298	298	169	169	283	286	194	182	280	286	166	166	263	284	183	183	246	246
DU392_11_hb_F	196	208	293	293	184	184	257	266	210	218	308	308	206	212	298	301	169	172	280	292	000	000	280	286	166	178	269	278	192	192	246	264
DU392_12_hb_F	199	199	290	302	184	184	257	275	218	242	306	318	206	212	298	301	169	172	292	292	000	000	280	286	178	178	263	284	183	183	246	246
DU392_14_hb_F	208	208	281	284	184	184	257	263	210	226	308	308	206	209	298	304	175	190	274	274	194	182	286	286	175	181	278	281	183	183	246	246
DU392_17_hb_F	208	214	284	293	184	193	275	278	194	206	308	308	206	206	304	304	169	172	283	286	194	194	286	289	000	000	275	290	183	186	246	246
DU392_18_hb_F	196	208	281	284	184	184	257	263	202	226	308	308	206	209	301	301	175	190	277	286	194	194	280	286	169	181	278	281	183	183	246	246
DU392_19_hb_F	208	208	275	290	184	184	257	275	202	210	308	308	206	212	298	301	169	172	283	286	191	194	286	286	181	181	275	275	186	186	246	246
DU392_20_hb_F	196	196	275	278	184	196	254	278	206	210	308	308	206	206	298	301	169	172	286	289	194	194	286	286	172	172	275	296	183	183	246	264
DU392_21_hb_F	208	208	287	311	184	184	260	278	194	210	314	314	206	206	301	301	169	172	280	289	191	194	280	283	181	181	269	281	186	186	246	246
DU392_22_hb_F	196	208	284	293	184	193	263	266	194	202	308	308	206	209	298	301	175	190	283	286	194	194	280	280	169	181	278	287	183	183	246	246
DU392_23_hb_F	208	208	281	284	184	184	257	275	000	000	308	310	206	209	298	301	000	000	000	000	191	194	280	286	160	169	000	000	183	186	246	246
DU392_24_hb_F	211	211	284	287	184	184	260	263	194	210	308	308	206	212	304	304	172	205	283	289	194	194	286	286	175	175	263	293	183	183	246	246
DU392_25_hb_F	196	196	275	275	184	184	257	257	194	202	308	314	209	212	298	301	169	172	280	280	194	194	280	286	184	184	284	287	186	186	246	246
DU392_26_hb_F	000	000	281	290	184	184	257	260	210	218	308	308	206	212	298	298	000	000	000	000	194	194	280	286	000	000	275	284	186	186	246	246
DU392_27_hb_F	211	211	281	290	184	196	254	263	194	226	308	308	209	209	301	301	172	175	277	280	194	194	280	286	175	175	275	275	183	186	246	246
DU392_28_hb_F	208	208	281	284	184	184	266	275	202	226	308	308	206	209	304	304	175	190	277	286	194	194	280	280	175	175	278	287	183	183	246	246
DU392_29_hb_F	196	211	275	281	193	193	257	263	202	206	308	308	206	206	298	301	169	172	286	289	194	194	286	286	169	172	275	296	186	186	246	246
DU392_30_hb_F	211	211	284	305	184	193	257	257	202	206	308	318	206	209	298	298	172	172	286	292	194	194	286	286	169	169	275	284	192	192	246	246
DU392_31_hb_F	208	208	284	296	184	187	263	278	202	210	308	308	209	212	298	304	172	172	280	283	188	191	280	286	163	163	284	284	186	186	246	246
DU392_32_hb_F	211	211	281	281	184	193	257	281	202	222	308	308	206	209	298	298	184	208	280	280	191	194	280	280	181	181	275	305	186	186	246	246
DU396_02_h_F	196	208	275	284	184	184	257	260	206	222	308	318	000	000	298	301	000	000	000	000	194	197	286	286	172	184	275	293	000	000	246	246
DU396_03_h_F	208	208	284	299	184	184	257	257	194	206	308	308	203	209	298	301	169	172	280	280	191	194	286	286	172	172	275	302	000	000	246	246
DU396_04_h_F	208	208	281	293	190	190	257	257	194	194	308	308	203	206	000	000	169	169	283	283	000	000	000	000	181	181	293	293	186	186	246	246
DU396_05_h_F	196	208	284	299	184	184	260	263	206	222	308	308	209	209	298	301	169	172	280	292	191	194	286	286	172	184	275	293	183	186	246	246
DU396_06_h_F	208	208	275	284	184	184	260	263	194	222	308	318	203	206	301	301	172	172	280	292	191	194	286	286	169	184	275	293	183	186	246	246
DU396_07_hb_F	208	214	293	302	184	184	257	278	194	194	308	308	209	209	000	000	169	172	283	283	191	191	286	286	172	181	281	281	183	189	246	246
DU396_08_hb_F	196	208	284	293	184	184	257	281	194	222	308	308	000	000	301	301	169	172	000	000	194	194	000	000	000	000	269	275	183	186	246	246
DU396_10_hb_F	196	205	281	287	190	190	251	278	194	198	308	318	000	000	301	301	169	172	277	277	194	194	000	000	000	000	275	284	186	186	246	246
DU396_11_hb_F	208	214	302	308	190	193	257	278	206	210	308	308	203	206	000	000	169	172	280	280	191	194	000	000	172	181	281	293	186	186	246	246
DU396_12_hb_F	208	208	284	293	184	184	257	278	194	194	308	318	203	206	298	301	169	169	280	280	194	194	286	286	166	169	275	275	186	186	246	246
DU396_13_hb_F	208	211	293	302	184	184	257	257	206	210	308	308	209	209	000	000	169	169	295	295	191	194	000	000	166	181	287	299	186	186	246	246
DU396_14_hb_F	214	214	302	308	184	184	257	278	194	206	308	308	203	206	304	304	169	172	283	283	191	191	286	286	172	172	281	293	183	186	246	246
DU396_17_hb_F	196	208	284	293	184	184	257	257	194	222	308	318	203	212	298	301	169	169	280	280	194	194	280	286	169	172	275	293	186	186	246	246
DU396_18_hb_F	208	208	284	290	184	184	257	263	194	222	308	318	203	206	301	301	172	172	280	286	194	194	286	286	172	172	275	293	186	186	246	264
DU396_19_hb_F	196	208	284	299	184	190	000	000	000	000	308	308	209	209	298	301	169	172	289	289	191	194	292	292	000	000	000	000	000	000	246	246
DU396_20_hb_F	196	196	284	290	184	184	263	278	194	194	318	318	209	212	298	301	169	172	280	286	194	194	280	286	172	172	275	275	186	186	246	264
DU396_21_hb_F	196	208	284	290	184	184	257	257	194	222	308	308	209	212	301	301	169	169	280	280	194	194	286	286	169	172	275	275	186	186	246	264
DU396_22_hb_F	196	208	293	293	184	184	257	281	194	202	308	308	209	212	301	301	169	172	274	280	194	194	280	283	184	190	269	275	186	186	246	246
DU396_23_hb_F	208	214	281	293	190	193	257	257	194	206	308	308	203	206	310	310	169	169	283	283	191	194	286	289	172	181	281	281	186	186	246	246
DU396_24_hb_F	208	208	284	293	184	184	254	257	194	214	308	308	209	212	301	301	169	172	280	283	194	194	280	280	190	190	275	284	186	186	246	246
DU396_25_hb_F	196	208	284	290	184	184	257	278	194	222	308	308	206	209	301	301	172	172	280	286	194	194	286	286	169	172	275	293	186	186	246	246
DU396_26_hb_F	208	208	284	290	184	184	257	263	194	194	308	318	206	209	301	301	169	172	280	286	194	194	286	286	169	172	275	275	186	186	246	246
DU396_27_hb_F	196	208	293	293	184	184	254	257	194	214	308	308	209	215	301	301	169	172	283	289	194	194	280	283	184	190	275	284	186	186	246	246
DU396_28_hb_F	000	000	000	000	184	184	257	278	194	206	308	308	209	209	000	000	169	172	283	283	191	194	286	289	166	181	281	293	186	186	246	246
DU396_29_hb_F	211	211	302	308	184	190	257	257	194	206	308	308	203	206	304	304	169	169	283	283	191	191	286	289	166	166	281	281	183	186	246	246
DU396_30_hb_F	208	208	293	293	184	184	000	000	000	000	308	308	212	212	307	307	169	169	283	289	194	194	000	000	166	166	275	275	186	186	246	246
DU396_31_hb_F	214	214	281	308	190	193	257	278	194	210	308	308	203	206	304	304	169	169	283	289	191	191	286	289	172	172	281	281	186	186	246	246
DU396_32_hb_F	208	208	284	290	184	184	263	278	194	222	318	318	203	212	298	301	172	172	280	286	194	194	286	286	169	169	275	275	186	186	246	246
DU403_01_h_F	214	214	302	305	184	190	257	257	202	226	308	308	206	206	301	301	184	184	000	000	194	197	000	000	175	175	284	296	186	186	246	246
DU403_02_h_F	196	211	281	287	184	184	257	263	210	218	308	312	206	209	298	298	169	172	277	280	194	194	283	286	175	181	284	287	186	195	246	246
DU403_03_h_F	196	208	290	305	184	190	257	257	206	206	308	308	206	206	301	301	172	184	280	286	194	197	280	286	166	184	275	296	186	186	246	246
DU403_04_hb_F	196	214	290	305	184	193	257	257	194	206	308	308	206	206	000	000	184	184	286	286	194	194	280	286	166	184	281	284	186	186	246	246
DU403_05_hb_F	211	211	293	302	184	193	257	257	202	230	308	312	206	206	301	301	169	196	000	000	194	194	000	000	184	184	284	284	183	186	246	246
DU403_06_hb_F	211	217	284	305	184	184	257	257	202	226	308	318	206	206	298	298	184	193	000	000	188	194	000	000	169	193	275	284	000	000	246	246
DU403_07_hb_F	196	217	284	293	184	196	257	260	202	234	308	308	197	212	301	301	178	193	000	000	191	194	000	000	169	193	275	278	186	195	246	246
DU403_08_hb_F	196	196	293	293	184	193	257	257	202	234	312	318	206	212	301	301	169	196	000	000	194	194	000	000	184	184	284	296	183	186	246	246
DU403_09_hb_F	211	211	299	302	184	184	257	257	194	222	308	312	209	212	301	301	169	196	000	000	191	194	000	000	184	187	284	284	183	186	246	246
DU403_10_hb_F	000	000	290	293	184	184	257	257	202	202	000	000	209	209	301	301	000	000	000	000	191	194	000	000	000	000	000	000	183	186	246	246
DU403_11_hb_F	211	211	299	302	184	193	257	257	202	230	312	312	206	209	301	301	169	196	000	000	191	194	000	000	184	184	278	299	186	186	246	246
DU403_12_hb_F	196	196	299	302	184	193	257	257	202	206	308	312	209	212	301	301	169	187	283	283	194	194	286	286	184	184	275	296	183	186	246	246
DU403_13_hb_F	196	211	293	293	184	193	257	257	194	202	308	318	206	212	301	301	169	187	274	274	188	194	286	286	184	187	275	284	183	186	246	246
DU403_14_hb_F	214	214	275	293	000	000	000	000	194	194	308	316	206	209	301	301	169	187	283	295	194	194	286	286	184	187	275	284	186	186	246	246
DU403_15_hb_F	196	196	299	302	184	196	257	257	194	202	308	318	209	212	301	301	169	196	274	283	194	194	286	286	184	184	275	275	183	186	246	246
DU403_16_hb_F	211	211	293	302	184	184	257	257	194	202	308	318	206	206	301	301	169	187	274	295	191	194	286	286	184	184	284	296	186	186	246	246
DU403_17_hb_F	196	196	293	302	184	184	257	257	202	206	312	312	206	209	301	301	169	196	274	283	191	194	286	286	184	184	275	296	186	186	246	246
DU403_18_hb_F	208	211	290	293	184	202	257	260	202	206	308	308	209	209	298	298	169	169	277	292	191	191	286	289	166	175	284	284	186	186	246	246
DU403_19_hb_F	211	211	302	302	184	193	257	257	194	202	312	312	209	212	301	301	169	187	283	295	191	194	286	286	181	181	275	296	183	186	246	246
DU403_20_hb_F	211	211	293	302	184	184	257	257	194	202	308	318	209	212	301	301	169	196	274	283	194	194	286	286	184	187	275	284	183	186	246	246
DU403_21_hb_F	196	217	293	299	184	184	257	260	202	202	308	308	206	212	301	301	178	193	280	283	191	191	280	286	169	193	278	278	183	186	246	246
DU403_22_hb_F	211	211	293	293	184	184	257	257	194	202	308	318	206	209	301	301	169	187	274	295	191	194	286	286	184	184	284	296	186	186	246	246
DU403_23_hb_F	196	196	293	302	184	196	257	257	202	206	308	318	206	209	301	301	169	196	283	295	191	194	286	286	184	184	275	296	186	186	246	246
DU403_24_hb_F	211	211	281	290	184	199	260	263	202	206	308	316	209	209	298	304	169	169	277	292	191	194	286	286	175	175	284	284	186	186	246	246
DU403_25_hb_F	196	211	293	302	184	184	257	257	194	202	312	318	206	209	301	301	169	196	274	274	194	194	286	286	184	187	284	284	186	186	246	246
DU403_26_hb_F	208	208	290	290	184	184	260	263	194	202	308	316	206	206	298	304	169	169	277	292	191	194	286	286	175	175	281	284	186	186	246	246
DU403_27_hb_F	211	211	293	293	184	184	257	257	202	206	312	318	206	209	301	301	169	187	283	283	194	194	286	286	184	184	275	284	183	186	246	246
DU403_28_hb_F	196	196	293	299	184	196	254	257	202	202	308	312	197	212	301	301	178	190	283	283	194	194	286	286	193	193	275	278	183	186	246	246
DU403_29_hb_F	208	211	290	293	184	184	257	260	202	206	308	316	206	209	298	304	169	172	277	286	194	197	286	289	166	175	281	284	186	186	246	246
DU403_30_hb_F	196	211	299	302	184	184	257	257	194	202	312	318	209	212	301	301	169	196	274	283	194	194	286	286	184	187	284	296	183	186	246	246
DU403_31_hb_F	196	211	293	293	184	193	257	257	202	206	312	312	209	212	301	301	169	196	283	283	194	194	286	286	184	187	275	296	186	186	246	246
Sikensi
SI028_02_h_F	208	211	287	308	184	193	257	260	206	222	308	316	206	209	298	298	169	184	000	000	182	194	000	000	172	175	275	284	183	186	246	246
SI028_03_h_F	211	211	287	308	184	193	257	260	202	202	308	314	206	206	000	000	169	199	000	000	194	194	000	000	175	175	275	275	186	186	246	246
SI028_04_h_F	208	208	281	296	184	193	257	263	206	222	308	316	206	206	298	301	199	202	000	000	194	194	286	286	178	193	275	275	183	186	246	246
SI028_06_h_F	208	208	281	296	184	193	257	260	206	222	308	308	206	206	298	301	169	184	000	000	194	194	000	000	175	175	275	275	186	186	246	246
SI028_07_h_F	211	211	284	287	193	193	260	266	202	202	308	308	206	206	301	301	169	202	000	000	182	194	283	283	172	172	284	284	186	186	246	246
SI028_08_h_F	208	208	284	293	184	193	260	266	194	210	308	316	206	209	000	000	169	169	280	286	182	194	280	286	169	169	284	284	186	186	246	246
SI028_09_h_F	208	208	281	287	184	193	260	266	194	194	308	316	206	206	000	000	169	184	280	283	194	194	286	286	169	175	284	284	186	186	246	246
SI028_10_h_F	211	211	281	284	193	193	260	266	194	194	308	316	206	206	301	304	169	169	283	286	182	194	280	286	166	166	296	296	186	186	246	246
SI028_11_hb_F	208	208	281	281	184	193	257	260	202	206	308	308	206	206	298	304	169	169	286	286	194	194	280	286	178	178	275	284	186	186	246	246
SI028_12_h_F	208	208	284	284	184	193	260	263	202	206	308	316	206	209	301	301	169	199	289	298	182	191	280	286	175	175	275	281	186	186	246	246
SI028_14_h_F	208	208	287	308	184	193	257	257	202	206	314	316	209	209	298	298	169	184	280	289	182	194	286	286	175	175	275	281	186	186	246	246
SI028_15_h_F	208	208	284	305	184	184	257	266	202	222	308	316	206	209	298	298	184	184	286	298	182	191	286	286	175	178	281	284	186	186	246	246
SI028_17_h_F	208	208	281	287	184	193	260	266	210	226	308	316	206	209	301	301	169	169	289	289	182	194	280	286	169	175	296	296	183	186	246	246
SI028_18_h_F	208	211	287	293	184	193	257	266	210	226	316	316	206	209	301	304	169	169	286	289	182	182	280	286	166	175	296	296	183	186	246	246
SI028_19_h_F	208	208	284	293	184	193	260	266	194	210	316	316	206	206	304	304	169	184	283	289	182	194	286	286	169	175	284	284	183	186	246	246
SI028_21_h_F	208	208	281	287	184	193	257	263	202	206	308	308	206	206	298	301	184	202	283	298	182	191	286	286	178	178	275	275	183	186	246	246
SI028_22_h_F	208	208	287	296	184	193	257	257	206	222	308	314	206	206	000	000	169	184	289	298	182	194	280	286	175	175	275	284	186	186	246	246
SI028_27_hb_F	208	211	281	296	184	193	257	263	206	222	308	316	206	206	298	301	169	202	000	000	182	191	277	277	175	193	275	275	183	186	246	246
SI028_28_hb_F	208	208	281	293	193	193	000	000	202	206	308	318	209	212	298	298	169	184	000	000	182	191	280	286	169	184	000	000	183	186	246	255
SI028_29_hb_F	208	208	281	293	193	193	263	269	202	238	308	308	206	212	000	000	169	172	292	292	182	191	286	286	184	184	281	284	183	186	246	255
SI028_30_hb_F	208	211	281	287	193	193	257	266	202	206	308	316	209	209	298	298	169	184	283	286	182	197	286	286	169	184	275	284	186	186	246	258
SI028_32_hb_F	211	211	281	299	193	193	263	266	206	238	308	316	206	212	298	298	184	184	283	289	000	000	286	286	184	184	275	281	183	186	246	255
SI028_34_hb_F	208	211	284	305	184	184	000	000	206	222	308	316	206	209	301	304	000	000	000	000	182	194	286	286	175	178	284	284	183	186	246	246
SI028_35_hb_F	211	211	284	299	184	193	260	266	202	206	308	308	206	209	301	307	169	190	283	295	000	000	000	000	172	172	284	284	183	186	246	246
SI028_36_b_F	211	211	284	287	184	193	260	263	202	202	308	308	206	209	301	301	169	202	283	295	194	194	283	283	172	175	284	296	183	186	246	246
SI028_44_hb_F	208	208	281	287	193	193	257	266	202	206	316	316	206	212	298	298	169	184	283	289	182	191	280	286	169	178	281	284	183	186	255	258
SI028_45_hb_F	208	208	281	293	193	193	263	269	202	202	316	318	206	212	298	304	184	184	289	292	182	197	280	286	169	178	275	284	183	183	246	246
SI028_46_hb_F	208	211	281	302	193	193	260	263	226	238	308	316	206	209	298	304	172	184	286	292	182	191	280	286	169	178	281	284	186	186	246	246
SI028_47_hb_F	208	211	000	000	184	193	257	266	000	000	316	316	000	000	298	304	169	184	286	289	182	191	280	286	000	000	275	284	186	186	246	255
SI032_01_h_F	208	211	278	287	184	193	257	260	202	206	308	316	206	209	298	298	169	199	283	295	182	191	286	286	175	175	284	284	183	186	246	252
SI032_02_h_F	208	208	281	308	193	193	257	260	206	230	308	308	206	212	298	307	172	184	277	283	182	191	280	286	166	175	275	275	183	186	246	258
SI032_03_h_F	211	211	287	305	184	193	257	260	202	206	308	314	206	206	301	301	169	193	000	000	188	191	286	286	169	169	284	284	186	186	246	246
SI032_04_h_F	208	211	281	296	184	184	257	260	194	210	308	316	206	206	298	301	169	169	283	286	188	194	286	286	184	187	275	275	186	186	246	246
SI032_05_hb_F	208	211	281	293	184	193	257	263	194	206	308	314	206	206	304	304	169	169	280	286	188	188	286	286	166	190	275	284	186	186	246	255
SI032_06_hb_F	208	208	281	284	184	193	000	000	000	000	308	316	206	209	298	298	169	199	000	000	000	000	286	286	166	178	275	284	186	186	000	000
SI032_07_h_F	208	211	284	290	184	193	257	263	202	206	308	316	206	209	298	304	169	199	283	295	182	194	286	286	175	175	275	275	186	186	246	246
SI032_08_hb_F	208	208	281	296	193	193	257	257	202	206	308	316	206	206	000	000	169	169	292	301	194	194	286	286	169	169	275	275	186	186	246	246
SI032_09_h_F	208	211	290	296	184	193	257	260	194	210	308	316	206	209	301	301	169	202	286	301	000	000	280	286	169	187	275	284	186	186	246	255
SI032_10_hb_F	208	208	281	293	184	193	254	260	206	210	308	316	206	206	304	304	175	208	283	289	182	194	280	280	169	169	275	281	186	186	246	255
SI032_11_h_F	208	208	281	296	184	184	257	257	210	210	308	316	209	215	298	298	169	172	280	292	191	194	286	286	184	184	275	275	186	186	246	246
SI032_12_hb_F	208	208	287	293	184	193	257	257	202	234	308	314	206	206	298	301	169	169	283	289	182	194	286	286	190	190	284	284	186	186	246	246
SI032_13_h_F	208	208	281	284	193	193	254	263	194	210	316	316	206	212	298	298	184	190	283	289	182	194	286	286	184	184	281	281	183	186	246	246
SI032_14_h_F	208	208	281	287	193	193	257	257	202	206	308	316	206	206	298	304	169	169	283	292	182	194	286	286	178	190	284	284	183	186	246	246
SI032_15_h_F	208	211	281	296	184	184	257	257	194	202	308	316	206	209	298	304	169	184	280	295	194	194	280	286	184	187	275	275	186	186	246	246
SI032_16_h_F	208	208	290	290	184	184	257	257	202	202	312	312	206	209	298	298	169	169	295	295	191	194	280	286	175	175	275	275	186	186	246	246
SI032_17_h_F	208	211	287	293	193	193	254	263	194	202	312	316	206	206	301	301	169	190	280	289	188	194	280	283	169	178	281	281	183	186	246	255
SI032_18_h_F	208	211	278	296	184	184	257	257	194	206	308	316	206	209	304	304	169	172	283	298	182	182	280	280	160	175	275	284	186	186	246	246
SI032_19_h_F	208	211	281	284	184	193	260	263	000	000	000	000	203	209	304	307	000	000	277	280	182	194	274	286	175	190	275	275	183	186	246	246
SI032_20_h_F	208	208	281	281	184	184	257	257	194	210	308	314	209	215	298	298	184	202	286	295	191	194	286	286	184	184	275	284	186	186	246	252
SI032_21_h_F	000	000	281	287	000	000	257	257	000	000	314	314	203	203	000	000	169	184	280	289	182	191	000	000	169	169	275	275	186	186	246	246
SI032_22_hb_F	208	211	293	296	193	193	257	257	202	206	308	316	206	206	304	304	169	208	283	292	194	194	280	286	169	190	275	284	186	186	246	246
SI032_23_hb_F	208	211	293	293	184	202	254	272	202	202	000	000	206	206	304	304	169	190	283	286	188	188	000	000	166	166	275	275	186	186	246	246
SI032_24_hb_F	211	211	296	308	193	193	263	263	202	206	308	308	209	209	298	298	169	169	283	286	194	194	286	286	166	166	275	284	186	186	246	246
SI032_25_hb_F	208	211	287	296	184	193	260	263	202	210	308	316	206	206	298	304	169	169	283	292	182	194	286	286	166	169	275	275	186	186	246	258
SI032_26_hb_F	211	211	287	296	184	184	257	260	194	222	314	316	206	206	298	298	169	169	280	286	194	194	280	286	169	175	275	275	186	186	246	258
SI032_27_hb_F	211	211	296	308	184	193	257	263	202	222	308	312	206	209	298	304	169	172	283	283	182	194	280	286	160	184	275	284	186	201	246	246
SI036_01_h_M	208	208	296	305	193	193	260	260	202	218	308	312	209	209	298	304	184	199	000	000	191	191	000	000	172	175	275	275	186	186	246	246
SI036_02_h_M	211	211	281	290	184	193	257	263	222	234	308	308	206	209	298	301	172	184	000	000	194	194	000	000	172	175	275	275	189	189	246	246
SI036_04_h_M	208	211	281	287	193	193	257	260	000	000	308	308	206	209	298	298	169	172	000	000	000	000	000	000	000	000	275	284	186	186	246	246
SI036_05_h_M	208	208	287	296	184	193	257	257	194	202	308	308	206	209	298	298	169	169	283	286	191	194	280	286	169	181	275	275	186	186	246	246
SI036_06_hb_M	208	208	287	293	184	193	257	260	206	210	308	312	000	000	298	301	169	169	000	000	194	194	286	286	166	190	284	284	000	000	246	246
SI036_08_hb_M	208	208	287	287	184	193	260	269	194	230	308	316	206	209	298	307	169	190	283	283	194	194	000	000	175	175	275	284	186	186	246	255
SI036_09_h_M	211	217	293	293	193	193	260	260	202	206	314	316	206	206	304	304	169	169	292	298	194	194	000	000	166	169	284	284	186	186	246	246
SI036_10_h_M	000	000	287	287	193	193	260	260	202	210	308	308	206	206	298	301	208	208	000	000	194	194	000	000	000	000	000	000	186	186	246	246
SI036_11_hb_M	208	211	281	293	184	193	000	000	000	000	308	316	206	209	298	301	169	172	000	000	182	194	286	286	166	190	275	284	183	186	246	246
SI036_13_h_M	208	211	000	000	193	193	257	260	202	206	308	316	206	209	304	304	169	172	283	283	188	194	280	286	169	175	275	284	186	186	246	246
SI036_15_h_M	208	211	293	308	193	193	257	260	222	239	308	316	206	209	301	301	169	169	277	298	191	194	286	286	169	178	284	284	186	186	246	246
SI036_16_h_M	208	211	281	290	193	193	257	260	202	206	308	308	209	209	298	304	184	199	286	298	191	194	274	286	175	175	275	275	186	186	246	246
SI036_17_hb_M	211	211	281	281	184	193	260	263	186	194	308	316	209	209	298	304	169	184	000	000	191	194	283	286	000	000	275	284	186	201	246	246
SI036_18_hb_M	211	211	287	296	184	184	000	000	194	202	308	316	209	209	298	307	169	199	286	289	182	194	286	286	163	175	278	284	186	186	246	246
SI036_19_h_M	000	000	281	281	184	184	260	269	000	000	000	000	000	000	298	298	169	184	286	286	194	194	000	000	190	190	275	275	192	195	000	000
SI036_20_hb_M	211	211	287	293	193	193	260	260	194	206	308	316	206	206	000	000	169	187	298	298	000	000	286	286	178	181	275	284	186	186	246	246
SI036_22_hb_M	211	214	287	296	184	193	257	260	000	000	308	314	206	209	301	307	169	169	000	000	194	194	286	286	175	187	000	000	183	186	246	246
SI036_23_hb_M	211	211	000	000	184	193	260	260	000	000	308	308	209	209	298	304	184	184	283	295	182	188	286	286	172	175	275	275	186	186	246	246
SI036_24_hb_M	208	211	000	000	193	193	257	263	194	194	308	308	206	209	298	298	169	169	000	000	182	194	280	286	000	000	000	000	186	186	246	255
SI036_25_hb_M	000	000	000	000	193	193	257	263	202	206	308	316	000	000	298	298	000	000	000	000	191	194	280	286	169	175	275	284	186	186	246	246
SI036_26_hb_M	208	208	287	296	193	193	000	000	202	206	308	316	206	209	298	301	169	169	000	000	191	191	000	000	166	190	275	275	186	186	246	246
SI036_28_hb_M	208	208	281	287	184	193	000	000	000	000	000	000	206	209	298	301	169	169	283	286	188	194	286	286	000	000	275	284	183	186	246	246
SI036_29_hb_M	000	000	281	287	184	193	000	000	202	226	308	308	000	000	304	307	000	000	283	289	191	191	283	286	000	000	275	284	186	186	246	252
SI036_30_hb_M	208	208	281	296	193	193	257	260	194	202	308	308	206	209	298	298	000	000	000	000	191	194	286	286	181	181	281	284	000	000	000	000
SI044_03_h_M	208	211	281	284	184	193	257	266	202	222	308	316	206	209	298	298	169	184	000	000	000	000	280	286	178	178	000	000	183	186	246	255
SI044_04_h_M	211	211	284	296	184	184	257	263	202	202	308	316	209	209	298	304	184	187	289	298	191	194	286	286	178	178	275	281	186	186	246	246
SI044_05_h_M	211	211	281	284	184	193	263	266	202	206	314	316	000	000	000	000	000	000	000	000	188	194	280	286	160	178	000	000	186	201	246	246
SI044_06_h_M	208	208	281	281	184	193	257	263	202	202	308	316	206	209	304	304	169	205	292	301	194	194	280	286	160	160	275	275	186	186	246	246
SI044_07_h_M	208	211	284	296	184	184	257	263	202	202	308	316	209	209	307	307	169	172	289	298	182	194	286	286	178	187	275	281	186	186	246	246
SI044_08_h_M	208	211	287	296	184	184	257	266	202	206	308	316	209	209	307	307	184	187	289	292	191	194	286	286	178	178	275	284	186	186	246	246
SI044_09_h_M	196	211	281	284	184	193	000	000	000	000	308	308	206	209	298	298	169	172	286	289	182	188	280	286	000	000	000	000	186	186	246	246
SI044_10_h_M	208	211	284	287	184	184	257	266	202	202	308	308	209	209	298	304	169	187	280	298	182	194	286	286	178	187	275	284	186	186	246	246
SI044_11_h_M	208	208	293	296	184	184	257	272	202	222	314	316	206	206	304	304	172	175	283	298	182	182	274	286	166	184	275	281	186	186	246	246
SI044_12_hb_M	196	208	000	000	184	193	257	260	202	222	308	316	000	000	298	301	169	175	000	000	182	191	280	280	000	000	000	000	186	186	246	246
SI044_13_hb_M	208	208	293	296	184	193	257	257	202	222	312	316	206	206	298	304	172	175	000	000	182	182	000	000	166	166	275	275	186	186	246	246
SI044_15_hb_M	208	208	281	287	184	184	257	257	202	222	314	316	206	206	298	301	169	175	289	298	182	194	286	286	166	166	275	275	186	186	246	246
SI044_16_hb_M	208	208	293	308	193	193	257	266	206	226	308	316	209	209	298	298	172	184	283	289	182	194	283	286	169	169	275	284	186	186	246	246
SI044_17_hb_M	208	211	000	000	184	184	257	263	202	202	308	316	209	209	298	298	000	000	000	000	182	194	286	286	000	000	275	284	186	186	246	246
SI044_18_hb_M	208	211	281	296	184	193	000	000	000	000	000	000	000	000	301	307	000	000	280	283	182	194	286	286	000	000	275	284	186	186	246	246
SI044_20_hb_M	208	211	281	287	184	193	257	266	000	000	308	308	206	209	298	298	169	202	286	289	182	194	280	286	169	184	000	000	183	186	246	255
SI044_23_hb_M	208	211	287	293	184	184	257	257	202	222	308	316	206	206	304	304	172	175	289	298	182	194	286	286	166	178	275	281	186	186	246	246
SI044_26_hb_M	211	211	296	308	193	193	257	257	206	222	308	316	209	212	298	301	172	184	289	289	182	194	286	286	184	184	275	284	186	186	246	255
SI044_29_hb_M	196	208	284	287	184	193	257	266	000	000	308	316	000	000	298	304	169	172	286	289	182	194	280	286	000	000	275	284	186	186	246	246
SI044_30_hb_M	208	211	302	308	193	193	257	266	206	226	308	308	206	209	298	301	169	184	283	289	182	194	286	286	163	184	275	275	183	186	246	246
SI044_31_hb_M	208	211	284	287	184	193	260	263	206	226	308	316	209	209	298	304	169	175	283	283	191	194	280	283	000	000	000	000	186	186	246	246
SI044_33_hb_M	208	211	000	000	184	193	263	272	202	222	314	316	206	206	298	301	169	172	283	298	182	182	274	286	166	178	275	281	186	186	246	246
SI044_34_hb_M	208	208	302	308	184	184	257	266	202	206	308	308	209	209	298	301	169	169	286	286	182	194	286	286	169	169	275	275	183	186	246	255
SI047_01_h_M	211	211	281	302	193	193	257	260	202	206	308	308	206	212	298	298	169	172	283	283	000	000	286	286	172	172	275	275	186	186	246	246
SI047_03_h_M	208	211	000	000	184	193	257	260	000	000	308	314	000	000	304	304	169	169	286	295	000	000	280	286	175	175	275	284	186	186	246	246
SI047_04_h_M	211	211	281	296	193	193	254	272	202	206	308	308	206	209	304	304	169	169	277	283	182	194	000	000	169	169	284	284	186	186	246	246
SI047_05_h_M	208	208	281	281	193	193	254	260	202	206	308	312	206	209	298	298	196	199	289	292	194	194	286	286	184	184	278	284	186	186	246	246
SI047_06_h_M	208	211	293	296	193	193	257	260	186	222	312	314	206	209	298	304	169	169	289	298	182	191	280	286	172	175	275	275	186	186	246	246
SI047_07_h_M	208	208	281	296	193	196	254	260	202	202	308	308	206	209	298	301	169	199	289	292	182	194	286	286	169	184	284	284	186	186	246	246
SI047_08_h_M	211	211	284	287	184	193	257	266	210	210	316	316	206	209	307	307	169	172	289	295	191	191	286	286	175	175	275	284	186	186	246	246
SI047_09_h_M	208	208	284	293	184	193	257	266	210	210	316	316	206	209	301	301	169	172	289	295	191	191	286	286	175	175	275	284	186	186	246	246
SI047_10_h_M	211	211	287	296	193	193	254	257	206	210	308	308	206	212	304	304	169	169	286	286	191	194	286	286	172	184	000	000	186	186	246	246
SI047_11_h_M	208	211	284	293	193	193	266	266	210	210	308	316	206	209	307	307	172	175	289	295	188	191	286	286	175	190	275	284	183	186	246	246
SI047_12_h_M	208	211	281	284	184	193	000	000	000	000	000	000	206	209	298	298	169	172	000	000	182	182	280	286	000	000	000	000	186	186	246	246
SI047_13_h_M	208	211	000	000	184	193	254	257	000	000	000	000	206	212	298	304	000	000	000	000	191	194	280	286	000	000	275	278	186	186	246	246
SI047_14_h_M	211	211	284	287	184	193	266	269	202	210	308	316	206	209	307	307	169	169	289	298	191	191	286	286	175	175	275	275	186	186	246	246
SI047_15_h_M	208	208	284	293	193	193	266	269	210	210	308	316	209	209	301	301	172	175	295	295	191	191	286	286	175	175	275	284	183	186	246	246
SI047_16_h_M	208	211	284	287	184	193	257	266	210	210	308	316	206	209	307	307	172	175	289	295	191	191	286	286	175	190	275	275	186	186	246	246
SI047_17_h_M	208	208	284	287	184	193	257	269	210	210	316	316	206	209	307	307	169	172	289	295	191	191	286	286	175	175	275	284	186	186	246	246
SI047_19_h_M	208	211	281	281	193	193	000	000	202	206	308	312	000	000	000	000	169	199	000	000	000	000	280	286	169	187	278	284	186	186	246	246
SI047_20_h_M	208	208	000	000	184	196	254	260	202	202	308	316	206	209	298	298	163	169	286	289	182	194	280	286	187	190	000	000	186	186	246	258
SI047_22_hb_M	208	211	281	281	184	193	000	000	000	000	308	312	206	206	000	000	169	169	000	000	000	000	286	286	000	000	000	000	186	186	246	258
SI047_24_hb_M	208	208	287	305	184	193	257	263	206	230	308	316	206	206	298	298	172	187	280	286	194	194	286	286	163	166	284	284	186	186	246	246
SI047_25_hb_M	211	211	293	293	184	193	263	263	222	226	308	316	206	209	298	298	172	202	283	298	191	194	280	286	175	175	275	278	186	186	246	246
SI047_26_hb_M	208	211	287	287	184	193	000	000	000	000	000	000	206	209	298	298	169	184	000	000	182	194	280	286	166	187	275	284	186	186	246	246
SI047_27_hb_M	211	211	000	000	184	193	257	260	202	222	308	316	206	209	298	298	000	000	000	000	194	194	280	286	175	187	275	284	186	186	246	246
SI047_28_hb_M	208	211	293	296	184	193	257	260	000	000	000	000	206	209	298	298	169	169	289	298	000	000	280	286	172	175	275	284	186	186	246	252
SI047_29_hb_M	211	211	281	296	184	184	260	263	194	222	312	316	206	206	298	298	169	169	289	292	194	194	280	286	169	169	275	284	186	186	244	249
SI047_30_hb_M	211	211	293	293	184	184	263	263	202	226	312	316	206	209	298	298	169	187	298	298	194	194	280	286	169	175	275	275	186	186	246	246
SI047_31_hb_M	208	208	281	296	184	184	257	263	202	222	312	318	206	209	298	298	169	169	286	292	182	194	280	286	187	187	275	284	186	186	246	252
SI047_32_hb_M	211	211	284	296	184	184	257	263	222	226	312	316	206	209	298	298	187	202	289	298	194	194	280	286	175	175	275	275	186	186	246	246
SI047_33_hb_M	208	208	284	293	184	193	000	000	000	000	000	000	206	209	298	301	163	169	000	000	191	194	286	286	175	187	275	284	186	186	246	252
SI052_02_hb_M	211	211	287	290	184	184	257	257	194	202	308	314	206	209	298	301	202	208	280	283	188	188	286	286	175	187	275	284	186	186	246	252
SI052_03_h_M	208	211	287	311	193	193	260	260	194	202	308	308	206	209	304	304	169	199	280	295	191	194	280	283	166	172	275	275	186	186	246	246
SI052_04_h_M	211	211	281	284	184	193	254	263	186	194	308	308	206	209	304	304	172	190	277	286	182	188	286	286	166	175	278	284	186	186	246	246
SI052_05_h_M	211	211	287	290	184	193	257	257	194	202	308	316	206	209	298	301	202	208	280	283	182	194	286	286	175	175	275	284	186	186	246	246
SI052_06_h_M	208	211	293	311	184	193	260	263	194	202	308	308	206	209	304	304	169	184	277	295	191	194	280	286	166	190	275	281	186	186	243	249
SI052_07_hb_M	211	211	281	284	184	193	254	263	194	202	308	308	206	209	304	304	169	172	280	283	182	188	286	286	187	187	275	275	201	201	246	255
SI052_08_h_M	211	211	281	293	184	193	257	272	206	210	308	308	212	212	304	304	169	172	280	283	182	182	286	286	175	187	275	275	186	186	246	246
SI052_09_hb_M	211	211	281	293	184	193	257	272	202	238	308	312	209	212	298	304	172	172	277	283	182	194	286	286	163	163	284	284	186	186	246	246
SI052_10_hb_M	211	211	281	281	184	193	257	263	194	210	308	316	206	206	298	298	202	208	283	286	182	194	286	286	175	187	284	284	186	186	246	252
SI052_12_h_M	208	211	293	293	193	193	260	263	194	202	308	308	206	209	304	304	169	184	280	298	191	194	283	286	166	172	275	281	186	186	246	255
SI052_13_h_M	211	211	287	296	184	193	263	263	194	194	308	308	200	209	304	304	169	169	289	295	182	188	280	286	175	175	275	278	186	186	246	246
SI052_14_h_M	211	211	293	293	184	193	260	260	194	206	308	308	206	209	298	298	169	184	280	286	191	194	280	286	172	172	275	281	186	186	246	255
SI052_16_hb_M	211	211	293	293	184	193	257	260	202	202	308	308	209	209	298	298	169	169	286	286	182	194	286	286	175	175	275	284	186	186	246	246
SI052_17_hb_M	211	211	287	311	184	193	260	260	202	206	308	308	206	209	298	298	169	184	277	283	191	194	000	000	166	190	275	275	186	186	246	246
SI052_18_hb_M	211	211	287	293	184	193	257	257	202	206	308	312	209	209	298	304	169	172	277	280	182	182	286	286	175	175	275	275	186	186	246	246
SI052_19_hb_M	208	211	281	293	184	193	257	263	000	000	308	316	206	209	304	304	000	000	000	000	182	194	000	000	166	175	284	287	183	186	246	246
SI052_20_hb_M	208	208	293	293	184	193	257	260	206	226	308	316	206	206	301	301	169	199	295	295	182	194	280	286	166	166	275	275	183	183	246	246
SI052_21_hb_M	208	211	000	000	184	193	000	000	000	000	000	000	209	212	298	304	169	172	283	286	194	194	286	286	000	000	275	275	186	186	246	246
SI052_22_hb_M	211	211	293	293	193	193	257	263	210	226	308	316	206	206	304	304	169	193	283	286	182	194	286	286	178	178	275	284	183	183	246	246
SI052_23_hb_M	208	208	281	281	184	193	257	263	202	206	316	316	206	206	307	307	172	190	280	286	191	194	277	286	166	169	275	275	186	186	246	246
SI052_25_hb_M	211	211	281	293	184	193	000	000	000	000	308	312	209	209	298	304	000	000	000	000	191	194	286	286	163	163	275	284	186	186	246	246
SI052_26_hb_M	211	211	281	293	184	193	257	260	000	000	308	316	206	206	304	304	169	193	283	289	182	194	286	289	166	175	275	275	183	186	246	246
SI052_27_hb_M	208	208	281	284	184	193	257	257	202	210	308	316	206	206	301	301	169	199	298	298	182	182	280	286	166	166	275	284	186	186	246	246
SI052_28_hb_M	211	211	293	293	193	193	257	263	202	210	316	316	206	206	304	304	169	199	298	298	182	194	280	286	178	178	275	287	186	186	246	246
SI052_29_hb_M	208	208	284	293	193	193	257	260	206	206	316	316	206	206	301	301	169	199	298	298	182	182	280	286	166	166	275	287	186	186	246	246
SI052_30_hb_M	208	211	281	287	184	184	000	000	000	000	000	000	206	206	298	298	000	000	283	286	000	000	274	286	000	000	275	284	186	186	246	246
SI059_01_h_M	196	208	287	305	193	193	260	263	206	210	308	308	203	209	301	304	169	184	283	295	182	188	280	286	169	175	275	275	183	183	246	255
SI059_02_h_M	208	208	287	305	193	193	257	263	194	206	308	316	209	209	301	304	184	190	277	283	182	188	286	286	175	175	275	275	183	183	246	255
SI059_03_h_M	208	208	296	302	193	193	257	257	210	210	308	308	209	209	301	304	169	172	283	286	194	194	283	286	178	184	284	284	183	186	246	255
SI059_04_h_M	208	208	281	281	184	193	257	266	194	222	308	308	206	206	000	000	184	202	283	286	188	194	286	286	178	178	275	275	186	186	246	246
SI059_05_h_M	208	214	284	293	184	193	257	266	210	210	312	314	206	206	298	298	169	169	280	286	194	194	286	286	169	178	287	296	186	186	246	249
SI059_06_h_M	208	208	281	293	184	193	257	266	194	206	308	314	206	209	298	307	169	169	283	286	194	194	286	286	169	190	275	287	183	186	246	246
SI059_09_h_M	208	208	287	305	184	193	260	263	206	210	308	316	209	209	301	304	169	184	280	286	182	188	286	286	169	175	275	275	183	186	246	246
SI059_10_h_M	208	211	296	302	193	193	257	257	202	222	312	312	209	209	301	301	169	199	286	289	182	194	286	286	178	184	284	284	186	186	246	255
SI059_11_h_M	208	208	293	296	193	193	257	260	210	222	308	312	209	209	301	301	169	199	000	000	182	182	286	286	178	184	284	284	186	186	246	246
SI059_12_h_M	208	208	287	293	193	193	257	263	206	210	308	312	203	209	301	304	169	184	286	298	182	194	286	286	169	175	275	275	183	186	246	246
SI059_13_h_M	196	196	287	305	193	193	260	263	206	210	312	316	209	209	304	304	169	169	286	298	182	194	280	286	175	175	275	275	183	183	246	246
SI059_14_h_M	208	208	000	000	193	193	257	263	206	210	000	000	203	209	000	000	169	184	286	298	182	188	286	286	175	175	275	275	186	186	246	255
SI059_15_h_M	208	208	287	305	184	193	260	263	206	210	312	316	209	209	301	301	169	169	286	298	182	188	286	286	175	175	275	275	183	183	246	246
SI059_16_h_M	208	211	281	296	184	193	260	263	202	206	308	316	203	209	298	304	169	184	292	298	188	191	274	286	175	175	275	275	186	186	246	246
SI059_17_h_M	196	211	296	317	193	193	263	266	194	194	308	316	209	209	298	304	169	208	283	292	188	194	280	286	190	193	275	275	183	186	246	246
SI059_18_h_M	214	214	284	293	193	193	257	257	206	210	312	314	206	206	298	298	169	169	280	289	191	194	286	286	190	190	275	287	186	186	246	246
SI059_19_h_M	211	211	281	281	184	193	263	263	194	222	308	308	206	206	298	298	202	202	286	289	188	191	280	280	175	187	275	275	183	186	246	246
SI059_20_h_M	208	211	281	296	184	193	000	000	000	000	308	316	206	209	298	304	169	184	280	283	182	188	280	286	175	190	275	275	183	186	246	252
SI059_21_h_M	208	208	281	284	193	193	257	257	194	202	314	316	206	206	298	298	199	202	289	301	182	194	280	280	178	178	275	296	183	186	246	246
SI059_22_h_M	208	211	281	293	193	193	260	263	194	194	312	316	206	209	298	301	169	184	283	292	182	194	286	286	175	190	275	275	186	186	246	246
SI059_23_hb_M	208	211	287	293	184	193	257	263	000	000	308	316	206	209	298	304	000	000	000	000	000	000	280	286	000	000	284	284	183	186	246	246
SI059_27_hb_M	208	208	281	287	184	193	000	000	202	206	308	308	209	209	298	298	169	172	283	298	000	000	000	000	000	000	275	284	186	186	246	258
SI059_28_hb_M	211	211	293	296	193	193	257	263	206	206	000	000	206	209	298	304	169	187	292	298	194	194	280	286	175	175	275	275	183	186	246	246
SI064_01_hb_F	000	000	281	308	184	184	263	263	202	202	308	316	206	206	301	301	169	184	283	283	000	000	000	000	175	175	275	275	186	186	246	246
SI064_02_hb_F	208	211	284	308	184	193	257	260	194	202	308	308	209	209	000	000	169	172	283	283	000	000	000	000	175	175	275	281	186	186	246	255
SI064_03_h_F	208	208	293	293	193	193	257	260	202	234	308	316	206	209	301	304	169	172	286	298	000	000	286	286	172	172	000	000	186	186	246	246
SI064_04_h_F	208	211	284	308	184	184	257	266	206	206	308	308	206	206	301	301	169	172	277	283	194	194	286	286	175	187	275	275	186	186	246	246
SI064_05_h_F	196	208	281	284	184	193	257	260	206	206	308	316	203	209	298	301	169	172	277	283	182	194	286	286	175	187	275	275	186	186	246	255
SI064_06_hb_F	208	211	281	293	184	193	260	263	000	000	308	316	206	212	304	304	169	172	000	000	182	194	280	286	172	175	284	287	186	186	246	246
SI064_07_h_F	208	208	281	293	184	193	260	272	194	206	308	314	206	212	298	304	169	169	280	283	182	182	286	286	175	175	284	287	186	186	246	246
SI064_08_h_F	208	208	287	293	184	193	260	260	000	000	308	314	206	206	304	304	169	169	000	000	194	194	286	286	175	175	284	284	198	198	000	000
SI064_09_hb_F	196	208	281	293	184	193	257	260	202	210	308	308	206	212	304	304	169	169	277	298	182	182	286	286	166	175	275	284	186	186	246	246
SI064_10_hb_F	208	211	281	284	184	184	000	000	000	000	308	308	206	209	298	307	169	169	283	283	182	194	280	286	175	175	000	000	183	186	246	255
SI064_12_hb_F	208	211	281	284	184	193	257	266	000	000	308	308	206	209	298	307	169	172	283	289	000	000	280	286	166	175	275	281	186	186	246	246
SI064_13_h_F	196	196	281	281	000	000	263	266	194	206	308	308	203	206	298	301	169	169	277	286	182	182	286	286	175	175	275	284	186	186	246	246
SI064_14_hb_F	208	208	281	284	184	184	257	260	194	202	308	308	206	209	307	307	169	169	283	283	194	194	286	286	175	175	275	275	186	186	246	246
SI064_15_hb_F	196	208	000	000	184	193	000	000	202	210	308	308	206	212	298	307	169	169	000	000	182	194	280	286	166	175	275	284	186	186	246	246
SI064_17_hb_F	208	208	296	299	184	184	260	266	202	222	308	308	206	209	304	304	172	196	000	000	182	194	000	000	172	175	275	284	186	186	246	246
SI064_22_hb_F	196	208	000	000	184	193	257	260	202	206	000	000	000	000	000	000	000	000	000	000	182	194	286	289	175	187	000	000	186	186	246	255
SI064_23_hb_F	196	208	281	293	184	193	257	260	000	000	308	314	000	000	298	298	000	000	000	000	182	194	286	286	175	187	000	000	186	186	246	246
SI064_27_hb_F	208	211	281	281	184	193	257	257	202	210	308	314	206	209	000	000	184	190	280	289	191	194	286	289	169	184	275	278	186	186	246	255
SI064_28_hb_F	208	208	281	293	193	193	257	257	206	226	308	316	206	209	304	304	172	190	283	283	191	194	280	286	175	184	278	284	186	186	246	246
SI064_29_hb_F	208	208	281	296	184	193	260	272	206	222	308	308	206	209	307	307	169	196	289	289	182	194	280	286	190	190	275	284	186	186	246	246
SI064_30_hb_F	211	211	281	293	193	193	257	266	202	206	308	316	206	209	304	304	172	184	289	289	191	194	280	286	175	175	281	284	186	186	246	255
SI070_01_h_M	208	208	281	284	184	184	257	266	206	222	308	316	206	209	304	304	184	184	283	289	191	191	286	286	175	175	284	284	186	186	246	246
SI070_02_h_M	208	208	281	284	184	184	257	266	000	000	308	308	206	209	304	304	169	199	295	295	000	000	286	286	175	178	272	284	186	186	246	246
SI070_03_h_M	196	208	287	305	184	193	257	263	194	206	308	308	209	209	301	304	169	184	283	295	182	188	280	286	169	175	275	275	183	186	246	246
SI070_04_h_M	208	211	284	284	184	193	000	000	000	000	000	000	000	000	298	307	000	000	000	000	182	194	286	286	166	178	284	284	186	186	246	255
SI070_05_h_M	208	208	287	302	184	193	263	269	194	194	308	312	209	209	307	307	169	187	283	286	194	194	286	286	166	178	284	284	186	186	246	255
SI070_06_hb_M	208	211	284	284	184	184	257	266	202	206	316	316	206	209	000	000	169	169	289	292	182	191	286	286	169	178	281	284	186	186	246	246
SI070_07_h_M	208	208	000	000	184	193	254	263	202	206	000	000	206	209	000	000	169	169	295	298	182	191	286	286	166	178	281	284	186	186	246	246
SI070_08_h_M	208	208	281	284	184	184	263	269	194	238	312	316	209	212	298	307	184	187	289	289	000	000	286	286	166	184	281	284	183	186	246	246
SI070_09_h_M	208	211	000	000	184	193	000	000	206	206	308	316	206	209	298	298	169	184	000	000	182	191	286	286	000	000	272	284	183	186	246	246
SI070_10_h_M	208	208	281	284	184	193	263	263	206	222	308	308	206	209	298	298	184	199	286	292	182	194	286	286	178	190	281	284	186	186	246	246
SI070_11_h_M	208	208	281	296	184	184	263	266	206	222	308	316	209	215	298	298	184	184	286	292	191	194	286	286	175	178	272	284	183	186	246	246
SI070_12_h_M	208	211	281	284	184	193	263	263	202	222	316	316	206	212	298	307	184	187	289	289	191	194	280	286	166	169	281	284	186	186	246	246
SI070_13_h_M	208	208	281	284	184	193	257	266	206	239	308	316	206	209	298	304	169	199	292	298	194	194	286	286	190	190	272	281	183	186	246	246
SI070_16_h_M	208	208	281	284	184	193	257	263	000	000	308	308	209	215	298	304	184	199	000	000	191	191	286	286	175	190	272	284	183	186	246	246
SI070_17_h_M	208	208	281	284	184	193	263	266	202	222	308	308	206	209	298	304	169	184	286	298	182	191	286	286	175	178	281	284	183	186	246	246
SI070_18_h_M	208	208	281	296	184	193	263	266	206	239	308	308	206	209	298	298	184	184	286	292	191	191	286	286	175	175	284	284	183	186	246	246
SI070_19_h_M	208	208	284	302	184	193	263	269	194	222	308	316	200	206	298	307	169	184	289	292	194	194	286	286	166	178	284	284	186	186	246	255
SI070_20_h_M	208	208	281	284	184	193	257	263	202	239	308	316	206	209	304	304	169	199	298	298	191	194	286	286	178	190	281	284	186	186	246	246
SI070_21_h_M	208	208	284	287	184	193	260	269	194	202	308	312	200	206	307	307	169	187	289	292	182	182	286	286	166	178	278	284	186	186	246	246
SI070_22_h_M	208	208	281	284	184	184	257	263	202	206	308	316	206	209	298	298	000	000	000	000	182	191	286	286	175	178	272	284	183	186	246	246
SI070_23_h_M	211	211	284	284	184	193	000	000	198	206	316	316	203	209	298	298	169	169	295	298	182	182	286	286	166	166	281	284	186	186	246	246
SI070_24_h_M	208	208	287	302	184	193	263	263	202	222	308	316	209	209	307	307	169	184	289	292	182	182	286	286	166	178	284	284	186	186	246	246
SI070_25_hb_M	208	211	281	308	193	193	257	263	194	222	308	308	206	209	301	304	169	199	000	000	194	194	286	286	184	190	272	278	186	186	246	246
SI070_28_hb_M	208	211	281	287	184	193	263	266	000	000	308	308	206	209	298	304	169	184	286	298	182	191	286	286	000	000	000	000	183	186	246	246
SI070_31_hb_M	208	211	281	287	184	193	260	263	194	239	308	316	209	215	298	301	000	000	000	000	182	194	286	286	000	000	278	284	183	186	246	255
SI075_02_h_M	208	208	278	287	184	184	257	260	202	222	308	316	197	209	298	304	169	199	000	000	182	182	000	000	175	178	281	281	186	186	246	246
SI075_03_h_M	208	211	284	296	184	184	257	257	194	226	312	316	206	206	298	298	169	172	283	289	182	194	280	286	172	175	275	275	186	201	246	258
SI075_04_h_M	208	211	284	284	193	193	257	260	000	000	308	308	000	000	298	298	184	184	283	283	000	000	000	000	000	000	000	000	186	186	246	246
SI075_05_h_M	208	211	281	284	184	193	257	260	194	202	312	316	206	209	304	304	000	000	000	000	182	194	280	286	160	160	275	275	186	201	246	246
SI075_08_h_M	208	211	284	296	184	193	257	257	194	202	308	316	206	209	304	304	172	184	283	292	182	182	280	286	172	175	275	275	186	201	246	246
SI075_09_h_M	208	208	278	296	184	193	257	260	000	000	308	308	206	209	298	304	169	199	000	000	182	194	280	286	175	181	000	000	186	186	246	252
SI075_10_h_M	208	208	284	296	184	193	257	260	194	210	308	308	206	206	000	000	184	184	289	289	194	194	280	280	172	172	275	275	186	201	246	246
SI075_15_hb_M	208	208	278	287	184	184	257	260	206	206	308	308	206	209	298	298	169	169	000	000	182	182	280	280	178	178	275	275	183	186	246	246
SI075_19_hb_M	208	208	000	000	184	193	257	260	202	206	308	316	000	000	298	298	169	199	000	000	000	000	000	000	000	000	275	281	186	186	246	246
SI075_23_hb_M	208	211	281	296	184	193	257	260	000	000	000	000	206	206	298	298	169	169	280	289	000	000	280	280	169	178	275	281	186	186	246	246
SI075_26_hb_M	208	211	287	296	193	193	257	260	202	206	308	308	206	206	298	298	169	196	280	280	194	194	280	280	169	181	275	281	186	186	246	246
SI078_02_hb_F	208	208	296	296	184	193	260	266	206	218	308	314	206	209	298	298	169	172	283	283	191	194	280	286	187	190	275	284	186	186	246	255
SI078_03_hb_F	208	211	281	296	184	193	257	263	206	218	308	314	206	206	298	301	172	199	283	289	191	191	000	000	166	181	275	284	186	186	246	255
SI078_05_hb_F	211	211	281	296	193	193	257	263	206	218	308	314	206	209	298	298	169	169	000	000	191	191	286	286	163	166	284	287	183	186	246	246
SI078_09_hb_F	208	211	287	296	193	193	257	263	206	210	308	316	206	206	298	304	169	184	283	286	000	000	000	000	166	190	284	290	186	186	246	258
SI078_10_hb_F	211	211	281	281	184	193	263	266	202	206	308	314	206	209	298	301	172	199	280	289	191	194	286	286	166	166	275	284	186	186	246	255
SI078_12_hb_F	208	208	281	281	193	193	257	263	206	218	308	314	206	206	298	298	169	172	283	298	194	194	286	286	166	166	287	287	183	186	246	255
SI091_02_h_M	196	208	287	293	184	193	257	260	000	000	316	316	206	209	298	298	184	199	000	000	182	191	000	000	000	000	275	284	183	186	246	246
SI091_03_h_M	211	211	284	287	193	193	257	260	194	202	308	308	206	212	298	307	169	208	000	000	194	194	000	000	181	181	275	284	186	186	246	264
SI091_04_h_M	211	211	284	299	184	193	260	263	202	214	316	316	206	206	298	298	169	184	280	286	182	194	280	286	163	175	275	275	186	186	246	246
SI091_06_hb_M	211	211	284	293	184	193	260	263	214	234	308	308	206	206	298	298	169	172	283	289	182	194	280	286	163	175	275	275	186	186	246	246
SI091_08_h_M	211	211	281	293	193	193	260	263	202	206	308	308	206	209	298	298	169	187	292	292	194	194	280	286	166	172	284	284	186	186	246	246
SI091_09_h_M	211	211	287	293	193	193	260	263	202	222	308	314	206	206	304	307	169	187	289	292	194	194	280	286	166	166	275	275	186	186	246	246
SI091_10_h_M	208	208	287	311	184	184	257	260	198	202	308	316	206	209	298	298	169	169	277	295	182	191	280	286	169	172	275	275	183	186	246	246
SI091_12_h_M	211	211	281	284	193	193	257	263	194	202	308	308	206	212	307	307	169	187	289	298	194	194	280	286	172	172	284	284	186	186	246	246
SI091_17_hb_M	208	208	287	308	193	193	263	266	194	202	308	316	206	206	304	304	169	169	000	000	191	194	000	000	184	184	275	281	183	186	246	246
SI091_21_hb_M	211	211	281	293	193	193	263	266	202	210	308	316	206	206	301	304	169	184	295	298	182	194	286	286	169	175	275	275	186	186	246	246
SI092_01_h_F	208	208	296	305	184	193	257	257	198	202	308	312	206	206	301	304	169	169	000	000	182	188	000	000	163	166	275	284	183	186	246	252
SI092_02_h_F	208	208	296	305	184	193	260	260	198	206	308	312	206	209	000	000	169	187	000	000	188	194	000	000	166	175	275	284	183	186	246	252
SI092_03_h_F	211	211	284	296	184	193	260	266	210	238	316	316	206	209	301	304	169	199	280	289	182	194	280	286	166	166	284	293	183	183	246	255
SI092_04_hb_F	208	208	296	305	184	193	257	260	202	206	308	316	206	209	301	304	169	187	289	298	182	194	277	283	166	166	275	284	183	186	246	246
SI092_05_h_F	211	211	287	293	193	193	257	266	194	194	308	316	206	206	298	298	169	202	286	289	191	194	280	286	172	172	278	296	183	183	246	246
SI092_07_hb_F	208	208	293	293	193	193	257	260	202	206	308	316	206	209	304	304	169	199	289	298	182	182	286	286	190	190	275	284	183	186	246	246
SI092_08_h_F	208	211	000	000	193	193	000	000	000	000	000	000	206	206	298	301	169	202	286	289	182	197	280	286	000	000	000	000	183	186	246	255
SI092_09_h_F	208	208	281	287	193	193	263	266	194	238	308	316	206	209	298	298	169	184	286	289	197	197	280	286	169	169	281	284	183	183	246	255
SI092_10_h_F	211	211	284	296	184	193	260	266	210	239	316	316	206	212	298	298	169	169	280	289	182	191	283	286	187	187	284	284	186	186	246	255
SI092_11_hb_F	208	208	293	305	193	193	257	257	198	206	308	312	206	206	301	301	169	199	277	289	188	194	286	286	190	190	284	287	183	186	246	246
SI092_12_h_F	208	208	293	305	184	193	257	260	202	206	308	316	206	206	301	304	169	187	289	298	188	188	283	283	190	190	284	287	183	186	244	249
SI092_13_hb_F	208	208	293	305	184	184	257	257	206	206	308	312	000	000	304	304	187	199	000	000	188	188	000	000	166	166	284	284	186	186	246	246
SI092_20_hb_F	208	208	293	302	193	193	260	263	210	226	308	314	206	209	304	304	172	199	286	289	182	194	280	286	175	175	275	284	186	186	246	246
SI092_22_hb_F	208	208	284	296	184	193	000	000	000	000	000	000	206	209	304	304	000	000	000	000	000	000	280	286	169	187	275	284	186	186	246	246
SI092_24_hb_F	211	211	293	293	184	193	260	263	202	210	314	318	206	206	298	304	169	184	289	292	182	194	280	286	175	175	275	284	186	186	246	246
SI098_01_h_M	208	211	000	000	184	193	257	260	000	000	308	316	206	209	298	298	000	000	283	283	182	194	280	286	000	000	275	284	186	186	246	246
SI098_02_hb_M	208	208	281	281	184	193	260	272	206	218	308	308	206	206	298	301	169	202	280	286	191	194	286	286	190	190	284	284	186	186	246	246
SI098_03_h_M	211	211	281	287	184	193	257	260	206	226	308	308	206	206	301	304	169	193	286	289	182	194	000	000	178	184	275	287	183	186	246	246
SI098_04_h_M	208	211	281	287	193	193	257	263	194	222	308	316	206	206	301	301	172	190	277	289	191	191	286	286	169	175	275	275	183	183	246	246
SI098_05_h_M	211	211	281	293	184	184	257	263	202	202	308	316	206	209	000	000	169	169	283	301	194	194	286	289	175	175	275	284	186	186	246	246
SI098_06_h_M	211	211	281	293	184	193	260	263	194	226	308	316	206	206	298	304	169	193	289	295	188	194	286	286	178	193	281	287	183	186	246	246
SI098_08_h_M	208	211	293	296	184	193	257	260	194	202	308	308	206	209	298	298	169	172	283	283	188	191	280	286	172	184	275	275	186	186	246	246
SI098_09_h_M	208	217	281	293	184	193	260	260	194	202	308	316	206	209	000	000	169	169	280	283	191	191	283	286	169	190	275	275	186	201	246	246
SI098_10_h_M	211	211	281	293	193	193	257	260	206	226	308	316	206	206	301	304	169	193	286	289	182	194	286	286	166	166	275	275	000	000	246	246
SI098_11_h_M	211	211	296	296	184	184	257	260	000	000	308	314	206	209	000	000	169	184	283	289	182	191	286	286	175	175	275	284	186	186	246	246
SI098_13_hb_M	208	208	293	296	193	193	257	257	222	222	308	316	209	209	298	304	169	202	283	286	194	194	280	286	175	175	281	284	186	186	246	246
SI098_14_h_M	208	208	287	293	184	193	260	260	194	202	308	316	206	209	298	298	169	172	283	283	191	194	286	286	172	184	275	284	186	186	246	264
SI098_15_hb_M	211	211	284	293	184	193	263	272	202	206	308	314	206	209	000	000	184	199	280	295	182	182	286	286	187	187	275	284	186	186	246	246
SI098_16_hb_M	208	208	293	296	184	193	257	257	202	206	308	314	206	206	304	304	169	208	286	289	188	194	280	286	163	190	275	284	186	186	246	246
SI098_23_hb_M	208	208	293	296	193	193	257	266	206	206	308	316	209	209	304	304	169	208	283	292	188	194	280	286	190	190	284	284	186	186	246	246
SI098_24_hb_M	208	208	287	296	184	193	257	260	206	226	308	316	212	212	298	304	172	184	286	298	194	194	286	289	175	175	275	275	186	186	246	246
SI098_25_hb_M	196	208	281	293	193	193	257	257	194	202	314	316	206	206	298	304	169	208	286	289	194	194	280	286	190	193	284	284	186	186	246	246
SI098_27_hb_M	211	211	281	299	184	193	254	257	222	226	308	308	206	206	301	304	175	190	289	292	182	194	280	286	169	169	275	284	186	186	246	255
SI101_01_h_M	211	211	281	296	196	196	257	260	202	226	308	316	203	209	298	307	169	202	000	000	194	194	000	000	178	181	275	281	186	186	246	246
SI101_02_h_M	211	211	281	281	184	193	257	260	206	222	308	316	209	212	301	304	169	172	283	301	191	194	286	286	172	172	281	281	189	198	246	246
SI101_03_h_M	208	208	281	293	193	193	260	263	206	206	308	308	206	209	301	304	169	169	000	000	194	194	286	286	169	178	275	275	183	186	246	255
SI101_04_h_M	211	211	281	296	193	193	257	257	222	222	316	316	206	206	301	307	172	184	283	289	182	194	286	286	175	175	275	284	186	186	246	246
SI101_05_h_M	208	211	281	284	184	193	263	272	000	000	308	314	000	000	298	304	000	000	000	000	188	191	283	286	000	000	275	284	183	186	246	246
SI101_07_hb_M	208	208	287	293	193	193	260	260	210	222	308	314	206	209	298	298	169	169	000	000	194	194	286	286	000	000	000	000	186	195	000	000
SI101_08_h_M	202	208	284	287	193	193	263	269	000	000	308	316	200	206	298	298	169	184	283	301	191	194	277	286	184	184	284	284	183	198	246	246
SI101_09_hb_M	208	211	281	296	184	193	260	263	206	218	308	312	209	209	301	301	187	202	280	286	182	191	280	286	178	190	275	284	186	186	246	246
SI101_11_hb_M	208	208	293	296	193	193	257	257	226	226	314	316	206	206	000	000	169	175	000	000	182	191	000	000	166	169	275	284	186	186	246	246
SI101_13_hb_M	208	208	281	308	193	193	272	272	206	226	308	314	206	209	298	298	169	184	283	301	188	191	286	286	190	190	284	284	183	186	246	246
SI101_14_hb_M	208	211	284	296	184	193	000	000	202	210	308	314	206	209	298	304	169	172	000	000	194	197	286	286	169	190	275	284	186	186	246	246
SI101_15_hb_M	211	211	281	296	184	184	257	260	202	210	312	316	206	206	304	304	172	196	280	283	194	194	000	000	160	160	275	275	186	186	246	258
SI101_18_hb_M	208	211	000	000	184	193	257	257	000	000	308	314	206	206	298	304	184	184	000	000	000	000	280	286	169	190	275	284	000	000	000	000
SI101_19_hb_M	000	000	000	000	184	193	000	000	202	206	000	000	206	209	298	304	169	172	283	289	194	194	280	286	000	000	000	000	186	186	246	246
SI101_21_hb_M	208	211	281	281	184	193	263	269	194	202	308	308	206	209	304	304	184	190	283	289	188	194	286	286	169	193	287	287	183	183	246	246
SI101_24_hb_M	208	211	281	281	184	193	257	263	194	230	314	314	206	206	298	304	169	169	283	292	188	194	280	286	178	187	275	284	186	186	246	246
SI101_25_hb_M	208	208	281	293	193	193	257	257	222	226	314	316	206	206	298	304	169	175	289	298	182	191	286	286	175	175	275	284	186	186	246	246
SI101_28_hb_M	211	211	281	293	184	193	257	260	214	214	308	316	206	206	298	301	190	199	289	292	182	188	280	286	169	169	275	284	186	186	246	246
SI101_29_hb_M	208	208	281	287	184	193	263	269	194	202	308	316	209	209	304	304	169	169	283	295	188	194	286	286	169	169	281	281	183	186	246	246
SI101_30_hb_M	211	211	000	000	184	193	260	263	202	222	308	314	206	209	298	304	169	172	283	289	194	194	280	286	166	175	275	275	186	186	246	246
SI104_01_h_M	211	211	284	287	184	193	257	263	206	222	308	316	209	212	000	000	187	190	000	000	194	194	283	283	184	187	284	284	183	186	246	246
SI104_03_hb_M	000	000	000	000	184	184	000	000	202	226	308	308	000	000	000	000	169	172	286	286	188	191	286	286	166	166	000	000	186	186	246	246
SI104_04_h_M	211	211	293	299	184	193	254	263	194	206	308	312	200	206	298	298	175	184	283	295	194	194	280	286	175	175	275	284	186	186	246	246
SI104_05_h_M	211	211	000	000	000	000	260	266	206	214	000	000	209	209	298	304	169	172	292	298	182	182	286	286	178	178	284	287	186	186	246	246
SI104_09_hb_M	208	211	281	293	193	193	263	269	226	238	308	308	209	209	298	298	169	184	000	000	182	197	000	000	169	178	281	284	186	186	246	246
SI104_11_hb_M	208	208	293	299	184	193	257	257	206	226	308	308	209	209	298	307	169	184	286	289	182	182	280	286	169	169	275	275	183	186	246	246
SI104_13_hb_M	205	208	278	293	184	190	251	251	198	202	308	316	203	206	298	301	184	199	289	298	194	194	286	286	190	190	275	287	183	186	246	246
SI104_14_hb_M	208	208	293	293	193	193	260	263	194	206	308	316	206	209	298	298	169	169	286	298	182	194	286	286	181	181	275	284	186	186	246	255
SI104_17_hb_M	208	211	000	000	193	193	000	000	202	226	308	316	209	209	298	304	172	184	000	000	182	197	286	286	169	178	275	284	186	186	246	246
SI104_21_hb_M	208	211	287	293	184	193	260	263	202	202	308	314	206	209	298	298	169	169	289	289	191	191	286	286	175	175	275	275	183	186	246	246
SI104_23_hb_M	208	211	281	287	184	193	260	263	000	000	000	000	206	212	298	298	169	184	277	292	182	194	280	286	169	175	275	284	183	186	246	255
SI104_24_hb_M	208	208	281	293	193	193	263	269	000	000	000	000	206	209	304	304	172	184	286	292	182	197	280	286	178	184	281	284	186	186	246	255
SI109_01_h_M	208	214	287	287	193	193	260	260	202	226	308	318	206	206	304	304	169	172	283	283	000	000	000	000	000	000	000	000	183	183	246	246
SI109_02_h_M	208	208	284	308	193	196	263	269	206	222	314	316	209	209	000	000	169	169	283	292	194	194	286	289	166	169	275	275	183	183	246	246
SI109_03_hh_M	211	211	281	293	184	193	254	263	194	226	308	308	206	209	000	000	184	187	000	000	182	194	286	286	166	166	275	287	186	186	246	246
SI109_05_h_M	208	211	287	305	184	184	260	263	202	226	308	308	206	209	304	304	169	190	289	289	191	194	280	286	175	187	275	284	183	183	246	246
SI109_06_h_M	208	211	281	287	184	184	260	263	194	206	308	308	206	209	298	304	169	169	286	289	182	194	280	286	166	187	284	284	186	186	246	246
SI109_07_h_M	211	211	293	299	184	193	257	257	210	226	308	316	206	212	298	301	172	184	277	298	194	194	000	000	181	181	275	275	183	186	246	246
SI109_09_h_M	196	196	287	296	184	193	257	260	206	222	308	316	209	209	298	304	163	169	000	000	000	000	283	283	000	000	000	000	000	000	246	246
SI109_10_h_M	208	208	284	308	193	196	260	263	202	206	316	316	206	206	298	298	169	169	283	286	182	191	280	286	184	184	284	284	183	183	246	246
SI109_11_h_M	208	211	287	293	184	193	257	260	202	206	308	308	206	209	298	298	169	169	277	298	191	194	280	280	181	187	275	284	186	186	246	246
SI109_12_hb_M	208	208	284	287	000	000	000	000	194	202	308	316	206	209	000	000	169	202	000	000	182	194	000	000	175	184	275	296	186	186	246	255
SI109_14_hb_M	208	208	287	296	184	184	257	257	202	206	314	316	206	209	000	000	169	172	000	000	182	191	286	289	175	178	272	275	186	186	246	246
SI109_15_hb_M	211	211	281	299	184	193	257	263	206	222	316	318	206	209	298	304	184	202	000	000	182	191	286	286	172	175	272	275	186	186	246	246
SI109_16_hb_M	208	211	293	308	184	193	257	272	194	202	308	314	206	206	298	301	169	172	283	283	188	194	000	000	166	184	275	281	186	186	246	246
SI109_17_hb_M	211	211	281	299	184	193	257	257	206	206	308	314	206	206	000	000	169	172	286	298	000	000	000	000	175	175	275	275	186	186	246	246
SI109_19_hb_M	211	211	293	308	184	193	257	263	194	202	308	308	206	206	298	298	169	172	283	283	194	194	286	286	166	166	281	281	186	186	246	255
SI109_20_hb_M	208	211	284	296	193	193	257	263	202	222	308	314	203	206	304	307	169	187	289	292	188	194	286	286	163	166	275	275	186	186	246	246
SI109_21_hb_M	208	208	281	281	184	184	260	263	202	206	308	308	206	209	298	298	169	172	286	286	191	194	286	286	181	181	278	281	186	186	246	258
SI109_22_hb_M	208	208	284	296	184	184	257	263	194	226	308	308	206	209	298	301	169	184	283	289	191	194	280	286	169	169	275	275	183	186	246	246
SI109_25_hb_M	211	211	284	305	193	193	257	263	202	230	308	308	206	206	298	298	169	187	286	289	188	194	286	286	190	190	284	284	183	186	246	246
SI109_28_hb_M	211	211	305	308	193	193	257	263	202	202	308	316	206	209	298	298	169	169	280	286	188	194	286	286	190	190	284	287	183	186	246	258
SI109_29_hb_M	208	211	305	308	193	193	263	263	202	230	308	316	206	209	298	304	169	169	289	298	188	194	286	286	166	190	284	284	183	186	246	258
SI109_30_hb_M	208	208	287	293	184	193	000	000	000	000	000	000	206	212	298	304	169	172	283	286	182	194	286	286	000	000	275	284	186	186	246	255
SI110_01_h_M	208	211	281	284	184	193	257	260	202	202	308	316	206	206	301	301	000	000	000	000	182	182	000	000	175	178	275	296	183	186	246	246
SI110_02_h_M	208	208	000	000	184	184	260	260	202	202	308	308	206	206	000	000	172	202	000	000	212	212	000	000	178	178	296	296	183	186	000	000
SI110_03_h_M	211	214	281	296	184	193	263	266	202	238	308	308	209	218	298	298	169	175	000	000	182	182	286	286	178	190	275	275	183	186	246	246
SI110_04_h_M	208	211	281	296	184	193	266	266	198	198	308	316	203	206	298	298	169	175	283	289	182	182	000	000	175	190	275	284	186	186	246	246
SI110_05_hb_M	208	208	293	296	193	193	000	000	194	194	308	308	206	215	298	298	175	175	000	000	209	209	286	286	000	000	284	284	183	186	246	246
SI110_06_hb_M	208	208	281	296	184	193	263	266	198	234	308	316	203	206	298	298	169	175	280	280	182	188	286	286	178	178	275	275	186	186	246	246
SI110_07_h_M	208	211	296	296	184	193	254	260	202	202	308	308	000	000	000	000	000	000	289	298	182	182	000	000	178	190	000	000	183	183	246	246
SI110_10_h_M	208	208	281	290	184	184	257	257	202	214	308	316	206	206	301	301	172	202	289	298	182	191	286	286	178	178	275	296	186	186	246	246
SI110_11_h_M	208	208	281	284	193	193	260	266	202	214	308	316	206	206	301	301	193	199	289	298	182	209	286	286	178	178	296	296	186	186	246	246
SI110_12_h_M	208	208	284	293	184	184	257	257	202	214	308	308	206	206	301	304	172	199	289	298	182	191	286	286	178	178	293	293	183	186	246	246
SI110_13_h_M	208	220	281	281	000	000	000	000	000	000	000	000	209	209	304	304	172	172	298	298	209	209	286	286	175	175	275	284	186	186	246	246
SI110_14_h_M	208	208	281	284	193	193	257	266	202	202	308	316	206	206	000	000	172	202	283	298	182	182	286	286	178	178	275	296	183	186	246	246
SI110_15_h_M	211	211	296	296	193	193	263	266	198	226	308	316	206	206	298	298	175	175	283	283	209	209	283	286	190	190	284	284	186	186	246	246
SI110_17_h_M	208	211	293	296	184	193	263	266	198	226	308	316	206	215	298	298	169	175	280	289	194	194	283	286	178	190	275	284	186	186	246	246
SI110_18_h_M	208	211	281	284	184	193	000	000	000	000	308	308	206	206	301	301	172	172	280	289	182	182	286	286	178	190	275	287	183	186	246	246
SI110_19_h_M	211	211	290	296	193	193	257	263	198	202	308	316	206	206	298	298	172	175	283	292	182	188	283	286	175	190	284	287	183	186	246	246
SI112_01_hb_M	211	211	000	000	184	184	000	000	000	000	308	316	206	212	298	301	169	187	000	000	182	194	286	286	000	000	284	284	183	186	246	246
SI112_02_h_M	208	211	281	293	184	193	260	266	194	222	308	308	206	209	298	307	169	208	000	000	194	194	000	000	166	190	275	275	186	186	246	246
SI112_03_h_M	208	208	296	299	184	193	257	257	222	226	308	316	206	209	304	304	175	184	000	000	182	188	000	000	166	166	275	281	186	186	246	246
SI112_04_h_M	211	211	302	305	184	184	257	263	202	202	308	312	206	209	298	310	169	190	283	295	182	182	280	286	172	193	284	284	186	186	246	246
SI112_05_h_M	208	211	278	296	184	193	257	269	000	000	000	000	000	000	298	298	169	172	280	289	182	182	286	286	166	169	275	281	183	186	246	246
SI112_06_h_M	208	208	287	296	193	193	260	266	202	230	308	316	209	209	298	298	169	199	289	289	182	182	280	286	163	175	000	000	186	186	246	255
SI112_07_h_M	208	208	284	287	193	196	257	260	202	206	308	314	206	209	298	298	169	169	283	301	182	194	280	289	169	184	275	275	186	186	246	258
SI112_08_h_M	211	211	287	287	184	193	260	272	202	230	308	308	209	209	304	304	169	169	283	289	194	194	286	286	169	169	275	275	186	201	246	246
SI112_09_h_M	208	211	281	284	184	193	257	263	206	222	308	316	206	206	298	304	169	169	283	289	182	191	280	286	166	166	275	284	186	186	246	246
SI112_10_h_M	211	211	296	308	184	193	263	266	210	226	308	308	209	212	304	304	184	190	286	295	188	191	280	280	187	190	281	281	183	186	246	246
SI112_11_hb_M	208	211	000	000	184	193	000	000	000	000	308	316	206	209	298	301	169	169	280	283	000	000	280	286	000	000	275	284	183	186	246	246
SI112_12_hb_M	208	211	281	281	184	193	257	263	000	000	308	316	209	209	298	298	172	175	283	289	182	182	000	000	169	175	275	284	183	186	000	000
SI112_13_h_M	208	208	000	000	000	000	257	257	202	222	000	000	206	206	298	298	172	175	277	292	182	194	286	286	169	175	284	284	186	186	246	246
SI112_15_h_M	208	208	287	293	184	193	257	260	198	238	316	316	206	206	298	304	169	184	289	292	182	194	280	286	175	184	281	287	186	186	246	246
SI112_16_hb_M	208	211	287	296	184	184	257	257	218	222	308	312	206	209	298	301	172	172	286	295	182	194	286	286	169	175	000	000	186	186	246	246
SI112_18_hb_M	211	211	000	000	184	193	000	000	000	000	308	308	206	209	298	304	000	000	000	000	182	194	000	000	000	000	275	284	186	186	246	255
SI112_19_hb_M	208	211	281	293	184	193	257	263	194	194	000	000	000	000	301	304	169	184	000	000	182	194	000	000	000	000	275	284	186	186	246	246
SI112_21_hb_M	211	211	281	305	190	193	257	263	194	230	308	316	203	209	301	304	169	184	280	292	182	194	286	286	169	169	275	275	186	186	246	255
SI112_22_hb_M	196	196	000	000	184	193	257	263	202	226	308	312	206	209	298	301	000	000	000	000	182	191	280	286	175	178	275	284	183	186	246	255
SI112_27_hb_M	208	208	296	299	184	193	257	269	210	226	308	312	206	209	301	304	000	000	000	000	182	194	286	286	000	000	275	275	186	201	246	246
SI112_28_hb_M	208	211	293	299	184	184	260	260	206	210	308	316	206	206	298	304	169	190	280	292	194	194	286	286	172	184	281	284	183	186	255	264
SI114_01_h_F	208	211	287	296	184	193	000	000	194	202	308	316	000	000	298	298	169	184	000	000	182	194	000	000	172	175	275	275	186	186	246	246
SI114_02_h_F	208	208	281	296	184	193	257	257	194	202	308	316	206	209	298	307	172	202	000	000	182	188	277	286	190	193	275	275	186	186	246	246
SI114_03_h_F	208	208	284	293	184	193	263	266	194	194	316	316	206	206	298	301	169	172	000	000	194	194	000	000	181	181	275	284	183	186	246	246
SI114_04_h_F	208	208	281	296	193	193	263	266	222	226	308	308	209	212	298	298	184	184	283	286	188	194	280	286	172	175	284	284	186	186	246	246
SI114_06_h_F	211	211	284	293	184	193	257	257	000	000	000	000	206	209	307	307	169	172	000	000	182	191	286	286	175	175	275	275	186	186	246	258
SI114_09_h_F	208	211	281	284	193	193	257	269	000	000	308	308	206	206	298	304	169	172	286	292	194	194	280	286	000	000	281	284	183	186	246	255
SI114_12_h_F	208	211	287	296	184	184	254	269	202	202	316	316	200	206	298	304	169	184	280	295	182	182	286	286	175	193	278	281	186	186	246	246
SI114_13_h_F	196	208	281	287	193	193	257	260	194	202	316	316	200	206	298	301	169	172	000	000	182	194	286	286	000	000	000	000	186	195	246	246
SI114_16_hb_F	000	000	281	281	184	184	000	000	000	000	308	316	000	000	298	301	169	172	000	000	182	194	286	286	000	000	000	000	183	186	246	255
SI114_17_hb_F	211	211	287	299	184	193	257	263	202	202	308	316	206	209	298	298	169	172	000	000	194	194	000	000	175	175	275	296	183	183	246	246
SI114_18_hb_F	208	211	000	000	184	193	000	000	202	206	308	316	206	209	298	307	169	172	000	000	182	194	000	000	000	000	281	284	186	186	246	255
SI114_19_hb_F	208	208	293	296	193	193	260	263	194	226	308	316	206	206	304	304	169	169	289	289	182	194	286	286	193	193	275	275	183	186	246	255
SI114_20_hb_F	208	211	281	281	184	193	000	000	202	206	308	316	209	209	298	298	000	000	000	000	194	194	286	289	000	000	275	284	183	186	246	255
SI114_21_hb_F	208	211	281	296	193	193	263	266	194	222	308	312	000	000	298	301	172	184	286	289	000	000	280	286	000	000	275	296	186	186	246	246
SI114_24_hb_F	208	211	287	296	184	193	257	260	202	206	308	308	206	209	298	298	169	172	280	283	182	194	286	286	169	190	284	284	186	186	246	255
SI114_25_hb_F	208	208	299	308	193	193	257	260	202	206	308	316	206	206	298	298	184	202	283	286	182	194	277	286	169	181	275	296	183	183	246	246
SI114_26_hb_F	208	211	284	284	193	193	257	260	206	222	316	316	209	209	298	298	169	169	283	298	188	194	286	289	190	190	284	284	183	186	246	246
SI114_27_hb_F	196	208	281	284	184	193	000	000	000	000	308	316	000	000	298	304	169	172	000	000	188	194	286	289	000	000	284	296	183	186	246	246
SI114_28_hb_F	208	211	281	281	184	184	000	000	206	222	308	312	206	209	301	307	169	169	286	289	000	000	286	286	000	000	275	284	186	186	246	255
SI115_01_h_M	211	211	293	296	193	193	000	000	198	202	308	312	206	206	298	301	000	000	000	000	182	191	280	286	175	190	275	284	183	186	246	255
SI115_02_h_M	208	211	287	287	193	193	260	263	202	202	308	308	206	209	298	304	169	187	286	295	194	194	286	286	169	175	275	287	186	186	246	255
SI115_03_h_M	208	208	287	308	193	193	257	263	210	222	308	316	206	206	298	298	169	169	286	286	182	194	277	286	166	181	275	275	186	186	246	258
SI115_04_h_M	208	208	281	293	184	193	257	263	194	194	308	312	206	206	301	304	169	190	283	286	191	191	286	286	169	172	275	284	183	186	246	246
SI115_05_h_M	211	211	293	296	193	193	260	263	198	202	308	316	206	206	298	298	184	202	277	277	191	191	283	286	169	187	284	284	186	186	246	246
SI115_06_h_M	211	211	000	000	184	193	257	263	194	202	000	000	206	209	000	000	169	172	286	286	194	194	280	286	169	169	275	287	183	186	246	255
SI115_07_h_M	211	211	281	287	193	193	257	257	222	226	308	308	206	206	298	301	172	175	298	298	182	194	286	286	172	175	275	275	183	186	246	246
SI115_08_h_M	211	211	293	296	193	193	260	263	202	202	308	316	206	206	298	301	169	202	280	286	191	191	283	286	175	175	284	284	186	186	246	246
SI115_09_h_M	196	211	000	000	193	193	260	263	198	202	308	314	206	206	298	298	000	000	000	000	182	191	280	286	175	187	275	284	183	186	246	246
SI115_10_h_M	211	211	287	299	193	193	257	272	194	230	308	314	206	206	298	298	169	172	289	298	182	194	286	286	166	166	275	284	183	186	246	246
SI115_12_h_M	208	211	287	287	184	193	260	263	194	206	308	316	206	209	298	298	169	172	289	289	194	194	280	286	175	187	275	281	186	186	246	246
SI115_13_hb_M	000	000	287	293	184	193	257	263	000	000	308	314	206	209	298	301	000	000	289	298	182	194	274	286	000	000	275	284	183	186	246	258
SI115_14_h_M	211	211	281	296	193	193	257	263	198	251	308	316	206	206	298	301	184	199	295	295	191	191	283	286	169	187	284	284	186	186	246	246
SI115_15_h_M	214	214	281	296	196	196	257	260	202	202	308	316	209	209	298	298	184	199	295	295	191	191	283	286	187	187	275	284	186	186	246	246
SI115_16_h_M	208	211	281	287	193	193	260	263	194	206	308	308	206	209	298	298	169	187	289	298	194	194	280	286	187	187	275	287	183	186	246	255
SI115_17_hb_M	208	211	293	293	193	193	263	263	202	206	312	314	206	209	304	304	169	196	286	286	197	197	280	286	169	169	000	000	186	186	246	255
SI115_18_hb_M	208	208	293	296	193	193	257	263	202	202	308	308	206	206	000	000	184	196	286	286	191	194	280	286	169	175	281	284	186	186	246	246
SI115_19_hb_M	000	000	293	308	193	193	257	266	206	206	308	314	209	209	298	298	172	184	280	286	000	000	286	286	175	190	281	284	186	201	246	255
SI115_20_hb_M	208	208	281	293	184	193	260	263	206	210	308	316	206	212	304	304	169	184	283	289	182	185	280	286	181	184	284	284	183	186	246	246
SI115_21_hb_M	208	208	293	296	193	193	257	257	194	202	308	308	206	206	298	304	169	196	286	289	182	197	280	286	175	190	275	281	186	186	246	246
SI115_22_hb_M	208	211	293	293	193	193	257	257	202	202	308	308	206	206	298	298	169	169	286	301	194	197	280	286	175	190	281	284	186	186	246	246
SI115_23_hb_M	214	214	000	000	184	196	000	000	198	206	308	316	209	212	298	298	184	199	289	295	182	194	280	286	000	000	000	000	186	186	246	255
SI115_25_hb_M	208	208	281	296	193	193	260	263	206	222	308	314	209	209	298	298	169	184	283	289	182	182	286	286	175	175	275	281	186	186	246	246
SI115_27_hb_M	208	211	287	308	193	193	257	266	222	230	308	314	209	209	298	298	169	184	283	289	182	194	280	286	175	187	281	281	186	186	246	246
SI115_28_hb_M	208	208	281	293	184	193	257	263	206	206	308	316	206	212	298	298	169	184	277	283	188	194	286	286	184	184	284	284	183	183	246	264
SI115_29_hb_M	196	196	284	314	193	193	263	272	202	206	308	316	206	206	301	301	169	184	289	301	182	194	280	286	169	169	275	284	186	186	246	246
SI115_30_hb_M	208	211	293	293	184	193	257	266	202	226	308	314	206	209	298	298	169	169	280	286	191	194	286	286	166	184	275	284	186	186	246	246
SI122_01_h_F	208	208	293	293	193	193	257	260	206	226	308	316	206	209	000	000	172	184	000	000	182	194	000	000	175	175	275	284	186	186	246	246
SI122_02_h_F	208	208	281	311	184	193	257	260	202	206	316	316	206	206	298	298	169	172	000	000	182	191	000	000	175	175	275	275	183	186	246	246
SI122_03_hb_F	208	211	281	284	184	193	000	000	202	214	308	316	206	209	298	304	000	000	000	000	182	194	286	286	175	178	284	287	186	186	246	255
SI122_04_h_F	211	211	281	287	184	184	260	263	206	222	308	308	206	209	301	301	184	193	283	289	191	191	286	286	169	169	284	284	198	201	246	255
SI122_05_hb_F	208	208	284	296	184	193	257	269	194	202	312	316	206	206	301	301	169	208	283	286	188	194	286	286	166	166	275	275	186	186	246	246
SI122_06_h_F	208	208	290	296	184	193	257	260	210	222	308	316	206	209	298	301	169	184	289	298	191	194	280	286	166	187	281	281	183	183	246	246
SI122_07_hb_F	208	211	281	293	184	193	260	263	000	000	308	308	209	212	298	307	000	000	000	000	182	194	286	286	000	000	275	284	183	186	246	252
SI122_09_h_F	208	208	281	290	184	184	257	257	210	226	308	316	209	212	298	298	169	184	295	298	182	194	280	286	172	187	284	284	186	186	246	246
SI122_10_hb_F	208	211	281	293	184	184	000	000	202	226	308	316	209	209	298	298	169	184	000	000	182	194	280	286	000	000	000	000	186	186	246	255
SI122_11_h_F	000	000	000	000	000	000	000	000	210	210	308	308	206	206	304	304	208	208	289	289	209	209	280	286	169	169	284	284	000	000	246	246
SI122_12_h_F	208	208	281	293	184	193	257	263	202	222	000	000	206	206	298	304	169	184	000	000	182	194	286	286	169	184	275	275	186	186	246	255
SI122_15_hb_F	208	208	281	281	193	193	257	263	194	226	308	308	000	000	298	301	000	000	000	000	191	194	000	000	175	190	284	284	183	186	246	246
SI122_17_hb_F	208	208	281	299	184	184	257	260	202	230	308	308	206	209	298	298	187	202	000	000	194	194	000	000	166	166	275	284	186	186	246	246
SI122_22_hb_F	208	211	000	000	184	193	000	000	202	206	308	316	206	209	301	307	000	000	000	000	182	194	280	286	000	000	275	275	183	186	246	264
SI122_23_hb_F	208	208	281	287	193	193	257	272	194	206	314	314	212	212	298	304	169	169	280	286	182	194	286	286	178	181	275	275	183	186	246	246
SI122_24_hb_F	208	211	281	308	184	193	260	260	202	202	308	314	206	209	304	304	169	184	283	286	182	182	280	286	000	000	284	284	183	186	246	246
SI122_26_hb_F	205	208	278	284	184	193	000	000	000	000	308	308	206	209	301	304	169	169	280	283	000	000	277	286	175	175	275	284	186	186	246	246
SI122_27_hb_F	211	211	287	293	184	193	000	000	194	206	308	316	209	209	298	298	000	000	000	000	191	194	000	000	175	190	275	284	183	186	246	246
SI122_28_hb_F	196	208	287	293	184	193	257	266	198	206	308	318	206	206	298	301	169	172	000	000	182	191	286	289	166	169	275	284	183	186	246	246
SI125_01_h_M	211	211	287	293	193	193	260	263	202	206	308	316	209	209	298	298	169	169	283	295	194	194	286	286	175	175	275	284	186	186	246	258
SI125_02_h_M	208	208	287	287	184	184	257	263	206	214	308	316	206	206	298	298	169	169	292	292	191	194	280	283	169	178	284	284	186	186	246	258
SI125_03_h_M	208	208	287	287	193	193	263	263	202	206	308	308	206	209	000	000	169	169	283	295	194	194	000	000	178	178	275	284	186	186	246	246
SI125_05_h_M	208	211	281	296	184	193	257	260	202	214	308	312	206	209	298	307	169	169	289	289	182	182	280	286	178	184	284	284	186	186	246	258
SI125_06_h_M	208	211	287	287	193	193	263	263	194	202	308	310	206	209	000	000	169	169	283	283	182	194	000	000	178	193	275	284	186	186	246	258
SI125_07_h_M	211	211	281	287	184	193	260	263	206	222	308	316	206	206	298	307	169	184	000	000	182	182	286	286	169	169	284	284	186	186	246	258
SI125_08_h_M	208	211	287	287	184	193	257	263	206	222	308	316	206	209	298	298	184	190	292	295	182	182	286	286	178	184	284	284	186	186	246	258
SI125_09_h_M	211	211	284	287	190	193	263	263	202	206	310	316	209	209	298	298	169	175	283	286	194	194	286	289	175	193	275	284	186	186	246	246
SI125_10_h_M	208	211	287	293	193	193	263	263	202	206	310	316	206	209	298	298	169	169	286	298	182	194	286	289	178	193	284	284	186	186	246	246
SI125_11_h_M	211	211	287	296	184	184	260	260	202	222	308	316	206	209	298	298	184	190	292	295	182	182	280	286	184	184	284	284	186	186	246	246
SI125_12_h_M	208	211	281	287	184	193	260	260	206	214	308	312	206	206	298	307	169	190	292	292	182	182	286	286	178	184	284	284	186	186	246	246
SI125_13_h_M	208	211	284	287	193	193	260	263	202	206	308	308	206	209	000	000	169	169	286	298	194	194	286	286	178	193	284	284	186	186	246	246
SI125_14_h_M	208	208	284	287	193	193	257	260	194	202	308	316	209	209	298	298	169	175	289	298	188	194	286	289	175	175	275	284	186	186	246	258
SI125_15_h_M	208	211	287	287	193	193	257	263	202	206	306	314	209	209	000	000	169	169	289	298	182	188	286	286	178	193	275	284	186	186	246	258
SI125_16_h_M	208	208	284	287	193	193	260	263	194	202	308	316	209	209	298	298	169	175	283	289	188	194	286	289	175	175	284	284	186	186	246	258
SI125_17_hb_M	208	211	281	296	184	193	257	260	202	214	308	316	206	209	298	298	169	184	292	292	182	182	280	286	178	184	284	284	186	186	246	246
SI125_18_h_M	211	211	287	293	193	193	257	260	202	206	308	310	206	209	298	298	169	175	289	298	182	188	286	289	175	193	275	284	186	186	246	258
SI125_19_h_M	211	211	287	287	193	193	257	260	194	202	306	306	206	209	298	298	169	169	289	298	188	194	286	289	178	178	275	284	186	186	246	258
SI125_20_h_M	208	211	287	287	193	193	257	263	202	206	308	316	209	209	298	298	169	169	286	298	188	194	286	286	178	193	284	284	186	186	246	246
SI125_21_h_M	208	208	284	287	193	193	263	263	202	206	308	308	209	209	298	298	169	175	283	289	182	188	286	286	178	178	284	284	186	186	246	258
SI125_22_h_M	208	211	287	296	184	184	260	263	206	222	308	316	206	206	298	307	184	190	292	295	191	194	280	286	178	184	284	284	186	186	246	246
SI125_25_h_M	208	208	284	293	193	193	257	263	194	202	310	316	209	209	298	298	169	175	283	286	194	194	286	289	175	175	284	284	186	186	246	258
SI125_26_h_M	211	211	287	293	193	193	263	263	202	206	310	316	206	209	298	298	169	175	286	298	182	194	286	289	175	175	284	284	186	186	246	258
SI125_27_h_M	208	208	281	296	184	193	260	263	202	214	308	316	206	209	298	307	169	184	277	292	182	191	280	286	169	169	284	284	186	186	246	246
SI125_28_h_M	208	208	287	293	193	193	257	263	194	202	308	310	209	209	298	298	169	169	289	298	188	194	286	289	178	178	284	284	186	186	246	258
SI133_01_h_M	208	208	281	290	184	193	257	260	194	210	308	308	206	206	307	307	169	184	286	286	182	194	286	286	175	175	284	284	186	186	246	246
SI133_03_hb_M	196	208	281	281	184	193	257	257	194	202	308	316	206	206	298	301	169	169	000	000	182	191	286	286	175	193	275	284	186	186	246	246
SI133_05_hb_M	196	211	284	293	193	193	257	263	202	206	308	318	206	209	298	307	169	169	000	000	191	191	286	286	172	175	275	275	183	186	246	246
SI133_07_hb_M	196	208	284	293	184	193	257	260	202	222	308	316	206	206	298	301	169	184	000	000	182	191	000	000	175	193	275	284	186	186	246	246
SI133_08_hb_M	196	196	290	293	184	184	254	257	194	202	308	316	206	209	298	301	169	184	000	000	191	194	000	000	172	175	275	284	186	186	246	246
SI133_09_hb_M	196	196	281	293	184	193	257	257	202	206	312	318	206	206	301	307	169	169	000	000	191	194	000	000	172	172	275	275	186	186	246	246
SI133_10_hb_M	208	208	281	284	184	193	257	260	202	206	308	308	206	209	298	298	169	169	286	286	194	194	286	286	175	175	275	275	186	186	246	246
SI133_11_hb_M	196	208	290	293	184	193	257	257	202	214	312	316	209	209	298	301	169	178	283	283	191	191	286	286	172	175	275	275	186	186	246	246
SI133_12_hb_M	211	211	293	293	184	184	263	266	214	234	308	308	206	206	298	301	169	184	283	283	191	194	280	289	175	175	275	284	186	186	246	246
SI133_15_hb_M	196	208	000	000	193	193	257	260	202	206	308	316	206	209	298	301	169	169	277	292	191	191	286	286	000	000	275	284	183	186	246	246
SI133_17_hb_M	211	211	293	293	184	193	254	263	214	226	308	312	206	209	298	301	169	169	283	289	194	194	280	289	172	175	275	284	186	186	246	246
SI133_18_hb_M	208	208	281	293	184	193	257	260	202	206	312	318	206	206	301	307	169	184	277	283	182	182	286	286	172	172	275	275	183	186	246	246
SI133_19_hb_M	193	196	281	293	184	193	260	260	202	222	308	316	206	206	301	307	169	169	289	289	194	194	000	000	175	193	275	275	186	186	246	246
SI133_20_hb_M	208	208	284	293	184	193	257	257	202	206	306	310	206	206	298	301	169	184	277	283	182	194	286	286	172	172	275	275	183	186	246	246
SI133_21_hb_M	196	208	281	284	193	193	257	263	202	222	308	308	206	209	298	298	169	172	277	283	191	194	286	286	172	175	275	275	183	183	246	246
SI133_22_hb_M	000	000	000	000	184	193	000	000	000	000	000	000	206	209	298	301	169	184	000	000	182	194	286	289	175	190	275	284	186	186	246	246
SI133_23_hb_M	196	196	293	293	184	193	257	260	202	206	316	318	206	209	301	307	169	184	277	283	191	191	286	286	193	193	275	275	186	186	246	246
SI133_24_hb_M	196	196	281	281	184	193	257	263	202	214	312	316	206	209	298	301	169	184	283	283	182	194	286	286	193	193	275	275	186	186	246	246
SI133_25_hb_M	208	211	281	293	193	193	257	263	202	222	308	308	206	206	298	298	169	172	283	289	191	194	286	286	172	172	275	275	183	186	246	246
SI133_26_hb_M	196	196	281	293	184	193	257	260	202	222	308	308	206	209	298	298	169	169	289	289	191	194	286	286	175	193	275	275	186	186	246	258
SI133_27_hb_M	208	208	281	293	184	193	257	260	202	222	308	318	206	209	298	298	169	169	289	289	191	191	286	286	175	175	275	275	183	186	246	246
SI133_28_hb_M	196	208	284	293	193	193	263	263	202	222	308	308	206	209	298	298	169	172	286	289	191	194	286	286	175	178	275	275	183	186	246	246
SI134_01_h_M	208	211	281	308	184	193	257	263	202	226	316	316	206	206	000	000	169	169	280	292	194	194	286	286	172	190	275	284	183	186	246	246
SI134_04_hb_M	208	211	281	281	184	193	257	257	194	202	316	316	206	212	298	298	169	169	289	289	000	000	000	000	175	190	275	275	186	186	246	246
SI134_05_hb_M	208	208	281	281	184	193	257	263	214	226	308	316	206	209	298	298	169	169	283	289	194	194	280	286	166	169	275	284	183	186	246	246
SI134_06_hb_M	208	208	281	281	193	193	257	260	194	226	308	312	206	209	298	298	172	175	283	283	188	194	280	280	166	169	284	284	186	186	246	246
SI134_07_hb_M	208	208	281	293	184	193	257	260	194	202	308	308	209	212	298	298	169	172	283	298	182	194	280	286	172	172	284	284	186	186	246	246
SI134_08_hb_M	208	208	281	281	184	184	257	260	194	202	308	316	206	209	298	301	175	193	289	289	182	182	283	286	172	172	275	275	186	186	246	246
SI134_11_hb_M	208	208	281	293	184	193	000	000	000	000	308	308	000	000	298	301	169	175	286	292	188	194	280	286	000	000	275	284	183	186	246	246
SI134_12_hb_M	208	208	281	281	184	193	257	260	214	226	308	308	206	209	304	304	169	169	286	292	194	194	280	286	166	169	284	284	183	186	246	246
SI134_13_hb_M	208	208	281	287	193	193	257	257	202	202	308	316	203	206	304	304	169	172	283	301	182	194	280	286	169	172	275	284	186	186	246	246
SI134_14_hb_M	208	211	281	293	193	193	260	269	202	230	308	316	206	209	000	000	169	175	286	289	182	194	280	286	169	175	281	284	183	186	246	246
SI134_15_hb_M	208	208	293	302	184	184	257	257	194	210	308	316	206	206	298	301	169	175	286	301	182	188	280	280	178	190	275	284	186	186	246	246
SI134_16_hb_M	208	208	281	281	000	000	257	263	000	000	000	000	206	212	298	298	169	172	286	286	182	194	280	286	172	178	275	275	183	186	246	246
SI134_17_hb_M	208	208	281	302	184	184	257	260	194	202	308	308	206	209	298	301	169	193	292	292	182	194	280	286	172	178	275	284	186	186	246	246
SI134_18_hb_M	208	208	293	302	184	184	257	257	206	210	308	316	206	206	298	301	172	193	292	292	182	188	280	280	190	190	275	284	186	186	246	246
SI134_19_hb_M	208	208	281	281	193	193	257	260	194	226	308	312	206	206	298	304	172	172	286	301	194	194	280	280	166	169	284	284	186	186	246	246
SI134_20_hb_M	208	208	281	293	184	193	257	260	194	226	308	314	209	209	298	304	172	175	292	292	188	194	280	283	166	166	275	284	186	186	246	246
SI134_21_hb_M	208	208	281	287	193	193	257	260	194	206	308	316	203	209	304	304	000	000	283	301	182	194	280	286	169	178	275	284	183	186	246	246
SI134_22_hb_M	211	211	281	296	193	193	257	257	194	210	308	316	206	206	298	298	169	169	286	289	182	194	280	286	172	172	275	284	186	186	246	246
SI134_23_hb_M	208	208	302	305	184	193	260	263	194	226	308	316	203	209	298	301	169	169	286	292	182	194	280	280	166	166	275	284	186	186	246	246
SI134_24_hb_M	208	211	281	287	184	184	257	257	226	226	308	308	206	209	298	304	169	169	292	292	182	188	280	286	169	178	275	275	186	186	246	246
SI134_25_hb_M	208	211	281	293	193	193	000	000	000	000	308	316	000	000	298	304	169	175	286	292	182	194	280	286	169	175	275	284	186	186	246	246
SI134_27_hb_M	208	208	281	293	184	184	257	257	202	226	308	308	206	209	298	298	169	184	289	301	182	188	280	280	172	172	275	284	186	186	246	246
SI134_28_hb_M	208	208	281	302	184	196	257	257	194	194	308	316	206	209	298	304	169	172	286	301	182	182	280	286	190	190	275	284	186	186	246	246
SI136_02_h_F	208	208	284	284	184	184	257	266	202	202	316	316	206	209	298	298	169	199	000	000	182	191	280	280	181	184	281	284	186	186	246	246
SI136_03_h_F	208	208	284	296	184	193	263	266	198	206	308	316	209	209	298	304	184	193	289	292	191	194	283	286	169	169	284	284	186	186	246	246
SI136_04_h_F	208	208	281	284	184	193	257	263	000	000	308	316	206	209	298	304	169	172	000	000	191	194	280	286	000	000	275	281	186	186	246	255
SI136_05_hb_F	208	208	287	296	184	193	000	000	000	000	000	000	206	209	301	304	169	169	277	289	182	194	000	000	000	000	000	000	186	186	246	246
SI136_06_h_F	196	208	281	293	193	193	260	260	202	210	308	316	206	206	298	298	187	199	283	283	188	194	286	286	169	181	275	275	186	186	246	246
SI136_07_h_F	211	211	000	000	184	193	257	266	194	194	308	308	206	209	298	298	169	172	000	000	182	194	286	286	166	175	281	284	186	189	246	246
SI136_08_h_F	208	208	281	284	193	193	263	266	210	238	308	316	206	212	298	298	169	184	289	289	191	194	280	280	169	175	275	293	183	183	246	246
SI136_09_h_F	211	211	281	293	193	193	260	260	202	210	308	316	206	206	298	298	187	199	283	283	182	188	280	286	190	190	275	275	186	186	246	246
SI136_11_h_F	184	208	293	311	184	193	257	266	202	230	314	316	206	206	304	304	184	187	289	298	194	194	283	286	175	184	275	284	183	186	246	246
SI136_15_h_F	211	211	281	287	184	193	000	000	194	239	308	314	203	206	298	298	169	172	277	283	000	000	286	286	166	175	275	284	183	186	246	246
SI136_16_h_F	205	205	281	293	000	000	251	254	198	242	308	316	200	203	298	298	169	172	280	286	182	191	280	286	178	178	275	284	183	186	246	246
SI136_17_h_F	208	211	281	296	184	184	257	266	206	206	308	308	209	209	298	298	175	184	280	292	182	182	286	286	175	178	281	281	186	186	246	246
SI136_18_h_F	208	208	293	296	193	193	260	260	202	202	308	316	206	206	304	307	169	205	286	298	182	188	280	286	169	190	275	275	186	186	246	246
SI136_19_hb_F	208	208	287	287	184	193	257	260	194	202	308	312	206	206	298	298	169	184	000	000	182	182	000	000	169	175	000	000	186	186	246	246
SI136_22_hb_F	208	208	287	290	184	193	257	257	202	238	308	312	206	206	298	298	169	208	280	283	182	182	280	286	169	187	000	000	186	186	246	246
SI136_23_hb_F	208	211	284	284	184	193	260	263	206	206	308	316	000	000	298	298	169	175	000	000	191	191	286	286	000	000	284	296	186	186	246	246
SI136_25_hb_F	208	208	287	293	184	184	257	263	194	226	308	308	209	209	298	304	169	184	283	289	194	194	286	286	178	184	275	284	186	186	246	246
SI136_27_b_F	208	211	293	293	184	193	257	263	202	222	308	308	206	209	304	307	184	196	283	286	191	191	286	286	169	178	275	284	186	186	246	255
SI136_28_b_F	208	211	293	305	184	184	257	263	194	202	308	308	206	206	298	304	000	000	283	286	191	191	286	286	178	184	275	284	186	186	246	246
SI136_29_hb_F	208	211	000	000	184	193	000	000	000	000	308	316	209	209	298	304	169	184	000	000	182	194	280	286	178	181	275	284	183	186	246	255
SI136_30_hb_F	211	211	284	296	184	193	263	263	222	226	308	316	206	215	298	301	169	196	289	289	191	194	286	286	172	172	284	296	186	201	246	246
